# Supplementary material for: Time-resolved transcriptomics reveals mechanisms of acute and sustained low-pH adaptation in Corynebacterium glutamicum
Source: Synth Syst Biotechnol. 2026 Mar 23;13:493–507. doi: 10.1016/j.synbio.2026.03.004 (PMC13049421; doi:10.1016/j.synbio.2026.03.004)
Supplement: Multimedia component 1 [file mmc1.xlsx]

## Sheet: Supp Table List
Suplementary Tables
Supplementary Table S1. Plasmids used and mutant strains constructed in this study.
Supplementary Table S2. Differentially expressed genes of C. glutamicum under acute and sustained low-pH stress.
Supplementary Table S3. KEGG pathway enrichment of transcriptional responses to low-pH stress.
Supplementary Table S4. GO term enrichment of transcriptional responses to low-pH stress.
Supplementary Tabls S5. The maximum specific growth rates (μmax) of validated mutants.

## Sheet: Table S1
Supplementary Table S1. Plasmids used and mutant strains constructed in this study.
gene name	function
Cgl0087	Urease accessory protein UreE
Cgl0777	potassium uptake channel
Cgl0089	Ni2+-binding GTPase involved in regulation of expression and maturation of urease and hydrogenase
Cgl2734	Multisubunit Na+/H+ antiporter, G subunit
Cgl0088	Urease accessory protein UreF
Cgl2394	LuxR family transcriptional regulator
Cgl1180	Diaminopimelate decarboxylase
Cgl2733	Multisubunit Na+/H+ antiporter, F subunit
Cgl2730	Multisubunit Na+/H+ antiporter
Cgl0090	Urease accessory protein UreH
Cgl0712	potassium transporter Kup
Cgl2393	3-oxoadipate enol-lactone hydrolase
Cgl3027	Na+/H+-dicarboxylate symporter
Cgl1436	NhaP-type Na+/H+ and K+/H+ antiporter
Cgl0086	Urea amidohydrolase (urease) alpha subunit
Cgl0268	Na+/H+ antiporter
Cgl2732	Multisubunit Na+/H+ antiporter, subunit E
Cgl1186	Nitrate reductase gamma subunit
Cgl0267	Formate hydrogenlyase subunit 3/Multisubunit Na+/H+ antiporter, MnhD subunit
Cgl2398	protocatechuate 3,4-dioxygenase beta subunit
Cgl1187	Nitrate reductase delta subunit
Cgl0879	Large-conductance mechanosensitive channel
pcaR	Transcriptional regulator
cgtR11	Two-component system, response regulators consisting of a CheY-like receiver domain and a HTH DNA-binding domain
Plasmids name	Plasmids function
pCasRx-1	pXMJ19 derivative, carrying CasRx cassette driven by Ptac, pUC and pBL1 replicons
pCasRx-2	pCasRx-1 derivative, pSC101 and pBL1 replicons
pCasRx-3	pZSA derivative, carrying CasRx cassette driven by Ptet, pSC101 replicon
pgRNA-ccdB-1	pgRNA-ccdB derivative, carrying expression cassette for pre-gRNA of CasRx
pgRNA-ccdB-2	pgRNA-ccdB derivative, carrying expression cassette for mature gRNA of CasRx
pgRNA-1	pgRNA-ccdB-1 derivative, carrying gfp-targeting spacer gRNA-1
pgRNA-2	pgRNA-ccdB-1 derivative, carrying gfp-targeting spacer gRNA-2
pgRNA-3	pgRNA-ccdB-1 derivative, carrying gfp-targeting spacer gRNA-3
pgRNA-4	pgRNA-ccdB-1 derivative, carrying gfp-targeting spacer gRNA-4
pgRNA-Control	pgRNA-ccdB-1 derivative, carrying non-targeting spacer (gRNA-Control)
pgRNA-31	pgRNA-ccdB-1 derivative, carrying gfp-targeting spacer and ~100-nt additional nucleotides (gRNA-31)
pgRNA-32	pgRNA-ccdB-1 derivative, carrying gfp-targeting spacer and ~300-nt additional nucleotides (gRNA-32)
pgRNA-33	pgRNA-ccdB-1 derivative, carrying gfp-targeting spacer and ~1,000-nt additional nucleotides (gRNA-33)
pgRNA-m1	pgRNA-ccdB-2 derivative, carrying gfp-targeting spacer gRNA-m1
pgRNA-m3	pgRNA-ccdB-2 derivative, carrying gfp-targeting spacer gRNA-m3
pgRNA-mControl	pgRNA-ccdB-2 derivative, carrying non-targeting spacer gRNA-mControl
pgRNA-m1N	pgRNA-ccdB-2 derivative, carrying gfp-targeting spacer gRNA-m1N
pgRNA-m3N	pgRNA-ccdB-2 derivative, carrying gfp-targeting spacer gRNA-m3N
pgRNA-mControlN	pgRNA-ccdB-2 derivative, carrying non-targeting spacer gRNA-mControlN
pgRNA-3+2	pgRNA-ccdB-1 derivative, carrying two gfp-targeting spacers gRNA-3 and gRNA-2
pgRNA-3+4	pgRNA-ccdB-1 derivative, carrying two gfp-targeting spacers gRNA-3 and gRNA-4

## Sheet: Table S2
Table S2. Differentially expressed genes of C. glutamicum under acute and sustained low-pH stress.
Gene ID	Common name	Annotation	FDR (acute 1 h)	FDR (acute 4 h)	FDR (sustained 18 h)	FDR (sustained 1 h)	FDR (sustained 8 h)	Log2FC (acute 1 h)	Log2FC (acute 4 h)	Log2FC (sustained 1 h)	Log2FC (sustained 8 h)	Log2FC (sustained 18 h)
Cgl0402	gpmA	Phosphoglycerate mutase 1	6.36645e-05		0.000264952	3.59652e-09		-1.46708		-0.809005		-0.335328
Cgl0851	pgi	Glucose-6-phosphate isomerase	0.000360267		1.89818e-16	0.0115938		-1.37497		0.232913		2.55577
Cgl0937	gapX	Glyceraldehyde-3-phosphate dehydrogenase/erythrose-4-phosphate dehydrogenase	0.0071326			1.81414e-13	0.0137411	-0.708331		-1.40218	0.224982
Cgl1019	glpX	Fructose-1,6-bisphosphatase/sedoheptulose 1,7-bisphosphatase and related proteins	2.62348e-07	0.00193071	1.76792e-14	4.27881e-10	2.82764e-11	-1.78918	-0.82476	-0.760645	-0.882011	-1.35808
Cgl1250	pfkA	6-phosphofructokinase	0.00187462		3.73961e-16	2.31408e-07		-1.65316		-0.519742		-1.65474
Cgl0001	dnaA	ATPase involved in DNA replication initiation	6.3873e-06	0.00322645	0.0129109		2.84455e-06	1.15505	0.643864		-0.46425	-0.34501
Cgl0002	Cgl0002	Hypothetical protein			1.04597e-08	0.00930005				-1.43349		-4.65758
Cgl0003	dnaN	DNA polymerase III beta subunit	0.032402	0.000254729	2.02624e-07	0.00021438		-0.382847	0.744672	0.261546		0.613971
Cgl0004	recF	Recombinational DNA repair ATPase		1.44965e-05	2.98095e-11	4.14556e-08	0.00268325		1.05824	0.632356	0.249629	2.14195
Cgl0005	Cgl0005	Hypothetical protein			7.99957e-10	0.00156881	0.00100304			0.414705	0.499409	2.69091
Cgl0006	gyrB	DNA gyrase (topoisomerase II) B subunit	5.15379e-05		6.94554e-08	5.77687e-07	5.42553e-08	-1.00471		-0.437294	-0.515034	-0.531975
Cgl0007	Cgl0007	Hypothetical protein		0.0010486					-0.675105
Cgl0008	Cgl0008	Hypothetical membrane protein	0.00193202	0.0286221			0.000729612	-0.647457	-0.427577		0.433074
Cgl0009	Cgl0009	Hypothetical protein	1.48357e-06		0.000191879		2.89184e-05	-1.48926			0.403213	0.6832
Cgl0010	Cgl0010	Hypothetical protein	0.0328868	0.000263621	3.1795e-12	3.61177e-16	1.88582e-05	-0.669392	1.35797	-3.2296	-0.689031	1.96736
Cgl0011	Cgl0011	Hypothetical protein				0.00084209	0.000628439			-0.887609	-1.14476
Cgl0012	Cgl0012	Hypothetical protein		0.0410296	0.0191142				2.0403			-1.2444
Cgl0013	gyrA	DNA gyrase (topoisomerase II) A subunit	3.42284e-09	0.0222181	1.19755e-06	6.7288e-14	3.03687e-07	-2.4711	-0.58282	-0.885736	-0.332609	-0.308414
Cgl0014	Cgl0014	Hypothetical membrane protein	3.25046e-10		8.28541e-12	2.59574e-08	2.90092e-05	-2.82089		-0.756018	-0.425804	1.97793
Cgl0015	Cgl0015	Uncharacterized membrane protein	0.000295372	0.0017661	1.94662e-18	9.16475e-15	0.0030968	-1.35406	-1.05828	-3.20583	-0.685945	5.83937
Cgl0016	Cgl0016	Transcriptional regulator	0.00131442		4.31123e-15	2.99683e-06	0.000203667	0.747394		-0.593877	0.498459	-2.61536
Cgl0017	Cgl0017	Hypothetical protein	0.000928611	0.0134109	0.00485562	0.0351945	0.0165453	1.06912	-0.748691	-0.379497	0.55139	-0.712239
Cgl0018	Cgl0018	Cytochrome c biogenesis protein	5.71649e-06	0.0254639	0.000448491			1.54986	0.559236			-0.846972
Cgl0019	Cgl0019	mes	3.92344e-07	3.21792e-05	1.90442e-08			2.19117	1.61061			-2.09976
Cgl0020	Cgl0020	Hypothetical protein	0.0334187	0.0334238	0.00218318	0.026761	0.00128779	0.736303	0.791968	0.399757	0.726297	-0.86596
Cgl0021	Cgl0021	Zn-dependent protease with chaperone function	5.43858e-06	0.000531523	0.0040199			1.71243	1.11982			-0.447204
Cgl0022	Cgl0022	5'-nucleotidase/2',3'-cyclic phosphodiesterase and related esterases	0.000235837	0.00023323	6.83712e-09		1.32116e-05	1.5282	1.72421		1.7576	-2.20297
Cgl0023	Cgl0023	5'-nucleotidase/2',3'-cyclic phosphodiesterase and related esterases	0.000579837	0.00853981	7.28101e-20	0.0324658	6.45293e-09	0.78004	0.602604	-0.205125	1.25047	-4.47207
Cgl0024	Cgl0024	Stress-induced protein		0.00104863	1.10929e-18	0.0481373	0.0141654		1.46838	0.415762	0.506136	-5.61382
Cgl0025	Cgl0025	Predicted transcriptional regulator containing an HTH domain and an uncharacterized domain shared with the mammalian protein Schlafen	0.045715		6.76963e-15	4.1285e-09	2.00772e-11	-0.561963		-0.996765	-1.0592	-2.23484
Cgl0026	Cgl0026	Hypothetical protein			1.54389e-12	1.18491e-08	1.01708e-18			-1.6413	-6.03193	-3.03068
Cgl0027	Cgl0027	ABC-type transporter, periplasmic component	0.00430636	0.000126662	7.86503e-15		1.54664e-18	1.49463	2.50616		-6.44362	-4.41213
Cgl0028	Cgl0028	ABC-type transporter, permease components		0.000416788	1.84227e-11		1.84896e-14		3.47945		-6.90795	-5.03435
Cgl0029	Cgl0029	ABC-type transporter, ATPase component	0.0252954	0.00266831	6.75687e-16	0.000476475	4.5176e-14	1.05964	1.64304	1.07251	-4.42982	-6.52533
Cgl0030	Cgl0030	ABC-type transporter, periplasmic component	0.000795044	2.65589e-06	0.048974	2.84768e-09		0.758905	1.32683	-0.555785		0.149158
Cgl0031	Cgl0031	ABC-type transporter, permease components	0.000402966	7.33379e-05	8.28107e-18	2.59153e-07	6.77678e-06	0.7527	0.896895	-0.358459	0.293762	3.07193
Cgl0032	Cgl0032	ABC-type transporter, ATPase component	0.00558101		7.21165e-14		8.27403e-06	-0.62117			-0.329729	1.19257
Cgl0033	Cgl0033	Hypothetical protein	0.0222729		1.77694e-08	1.16188e-09	0.000729612	-0.714827		0.773687	-0.255165	0.5913
Cgl0034	ppiA	Peptidyl-prolyl cis-trans isomerase (rotamase) - cyclophilin family	5.93779e-05		7.49484e-09			-1.61059				-0.577804
Cgl0035	Cgl0035	Uncharacterized membrane protein (homolog of Drosophila rhomboid)	0.0252363	0.00325242	8.8645e-05		2.75862e-06	-0.551238	-0.779405		-0.568488	-0.73119
Cgl0036	Cgl0036	ABC-type transporter, permease components				0.0446767	0.0312985			0.456767	0.476252
Cgl0037	Cgl0037	AraC-type DNA-binding domain-containing proteins	0.0147826		1.5586e-09		0.000310104	1.35423			1.40645	-2.30701
Cgl0038	Cgl0038	ABC-type transporter, ATPase component	0.00172806					1.31736
Cgl0039	Cgl0039	Siderophore-interacting protein	0.00375307	0.0165266				1.04118	0.850959
Cgl0040	Cgl0040	Hypothetical membrane protein	0.000510718	3.0796e-05	2.79635e-06	2.62731e-05		-1.05075	-1.39337	-0.495931		-0.856015
Cgl0041	pknB	Serine/threonine protein kinases		0.0104707	9.47724e-06	0.0117468	2.62912e-06		-0.533951	-0.222986	-0.577434	0.610272
Cgl0042	pknA	Serine/threonine protein kinases			4.81518e-14		0.000689182				-0.225105	1.6594
Cgl0043	pbpA	Cell division protein FtsI/penicillin-binding protein 2			6.79454e-18	0.00355374	0.00164349			0.191352	-0.209923	2.7828
Cgl0044	rodA	Bacterial cell division membrane protein	0.00839319		6.55054e-19	0.000101856	0.0135963	0.518827		0.266918	-0.145607	3.38834
Cgl0045	ppp	Protein serine/threonine phosphatases	0.000646448		6.80084e-16	0.00326155	0.000274046	0.799123		0.178575	-0.23831	1.72988
Cgl0046	Cgl0046	FHA-domain-containing proteins	0.00823349	0.0438632			8.07757e-05	1.14399	-0.805067		-0.634417
Cgl0047	Cgl0047	Hypothetical protein	0.000158551		4.18825e-11			1.10084				-1.06329
Cgl0048	Cgl0048	Hypothetical protein			1.29266e-15	9.36614e-08	3.4349e-07			-0.627333	1.03591	-3.15278
Cgl0049	Cgl0049	Hypothetical protein		0.00353271	5.58614e-13	6.68357e-10	0.00136157		-0.625431	-0.881229	0.330065	-1.87246
Cgl0050	Cgl0050	Hypothetical protein	0.00608036	7.14836e-05	7.17033e-13	0.00672273		0.889858	1.54863	0.464439		-2.66851
Cgl0051	gabD3	NAD-dependent aldehyde dehydrogenases	4.80018e-05	1.56541e-05	2.14753e-11	1.83182e-13	1.0533e-11	1.04371	1.19503	1.56278	1.06919	1.09245
Cgl0052	Cgl0052	Zn-dependent hydrolases, including glyoxylases			5.13489e-09							-1.59865
Cgl0053	Cgl0053	Hypothetical membrane protein			0.0385604							-0.452342
Cgl0054	Cgl0054	Rhodanese-related sulfurtransferases			0.00246666							-1.49016
Cgl0055	Cgl0055	Rhodanese-related sulfurtransferases					0.000267242				1.06417
Cgl0056	Cgl0056	Uncharacterized BCR	0.000585265		3.11536e-13	1.41647e-08	6.19366e-05	-1.16173		-0.958023	-0.373318	-1.34519
Cgl0057	Cgl0057	Hypothetical protein	8.69227e-05	0.0346059	4.349e-13	4.85297e-11	1.03029e-09	-1.12306	-0.531185	-1.48915	-1.52537	-3.02871
Cgl0058	Cgl0058	Hypothetical protein	4.5372e-08	6.09377e-05		3.10162e-17	4.47981e-12	6.3806	4.37148	4.79594	3.59823
Cgl0059	Cgl0059	Hypothetical membrane protein	2.62784e-08	1.08916e-05		2.53739e-17	1.79593e-12	7.82698	5.50464	5.37073	3.67415
Cgl0060	Cgl0060	Hypothetical protein	6.7128e-11	1.50293e-07	0.0169234	9.42133e-19	1.09504e-13	7.47414	4.93659	5.13389	3.57506	0.565157
Cgl0061	Cgl0061	Mg2+ and Co2+ transporters	9.01658e-07	0.000859508		2.20126e-08	5.77239e-08	1.02089	-0.555012	0.544212	0.558324
Cgl0062	Cgl0062	Hypothetical protein	0.00448106	1.95818e-05	1.70566e-07		2.09604e-09	-0.607562	-1.08959		0.872426	-0.59095
Cgl0063	Cgl0063	Hypothetical membrane protein	3.52896e-06	0.000153085	1.29803e-05	0.00737716	2.13728e-07	1.71964	1.31559	-0.192935	-0.679096	-0.609725
Cgl0064	Cgl0064	Nicotinamide mononucleotide transporter	1.15159e-06	6.86534e-05	2.06329e-18	0.0307664	0.000532711	2.24823	1.74215	-0.152059	0.351644	-2.18371
Cgl0065	phoH1	Predicted ATPase related to phosphate starvation-inducible protein PhoH		0.017223	0.000583113		0.0040569		-0.56826		0.603488	-0.895936
Cgl0066	Cgl0066	Hypothetical membrane protein		0.000209094	2.53115e-05				-1.58525			-1.66914
Cgl0067	citP	H+/citrate symporter		0.0300173	0.000779526		1.08266e-07		1.46855		-2.29915	-1.36658
Cgl0068	citA	Two-component system, sensory transduction histidine kinases	9.68608e-06	0.00051852	1.70936e-17	0.00130032	1.49663e-08	1.2246	0.903847	-0.340895	-0.906711	-3.05393
Cgl0069	citB	Two-component system, response regulators consisting of a CheY-like receiver domain and a HTH DNA-binding domain		2.14391e-05					-1.06072
Cgl0070	Cgl0070	Phosphoglycerate dehydrogenase and related dehydrogenases			0.0107521	0.000643756	0.00959121			0.298993	0.183171	-0.225938
Cgl0071	Cgl0071	Hypothetical protein	0.000821394		1.97862e-08	0.000446264		-0.666853		0.363815		1.07306
Cgl0072	bioB	Biotin synthase and related enzymes			2.06674e-14	8.52545e-06	8.39716e-06			0.401424	-0.472717	-2.54698
Cgl0073	Cgl0073	Hypothetical protein			1.95531e-09		6.15709e-05				-1.39104	-3.21318
Cgl0074	Cgl0074	Hypothetical protein		0.0396614	3.28562e-14	0.0322912	5.80317e-05		1.11277	-0.498406	-1.26843	-4.81816
Cgl0075	Cgl0075	Permeases of the major facilitator superfamily			5.8573e-07		0.0176235				0.435756	-1.18777
Cgl0076	codA	Cytosine deaminase and related metal-dependent hydrolases			0.0466258	5.09154e-12				1.52804		-0.297369
Cgl0077	Cgl0077	Hypothetical protein				3.5695e-15	0.00461749			1.6693	0.30185
Cgl0078	Cgl0078	Hypothetical protein			2.48323e-06	2.25011e-14				1.51937		0.633473
Cgl0079	Cgl0079	NAD-dependent protein deacetylases, SIR2 family		0.0259943	1.38104e-06	0.00039398	3.94086e-06		-0.540917	0.375331	0.646939	0.93054
Cgl0080	Cgl0080	Predicted acetyltransferases and hydrolases with the alpha/beta hydrolase fold			1.06479e-14	3.51854e-07	3.89893e-15			0.535003	1.74432	2.16453
Cgl0081	Cgl0081	Predicted acetyltransferases and hydrolases with the alpha/beta hydrolase fold	0.000116919			0.000254537	0.00106445	1.51499		0.986654	0.824618
Cgl0082	Cgl0082	Hypothetical protein			2.95112e-19	0.0493621	6.6359e-05			0.275183	0.621404	-3.78356
Cgl0083	ureR	Transcriptional regulators		0.00775956	3.01679e-12	8.61098e-05			-0.846627	0.644029		-3.00686
Cgl0084	ureA	Urea amidohydrolase (urease) gamma subunit	0.0423262		0.000101284		0.00286775	0.602496			0.453761	0.918029
Cgl0085	ureB	Urea amidohydrolase (urease) beta subunit	0.00291915		1.37097e-09	0.00415152	0.030929	0.982783		0.473849	0.278131	2.5494
Cgl0086	ureC	Urea amidohydrolase (urease) alpha subunit	0.000804594		2.97477e-17	0.00490615	9.44329e-09	0.774235		0.19644	0.577024	3.08108
Cgl0087	ureE	Urease accessory protein UreE	0.0304809		5.6913e-14		2.97349e-06	0.864342			0.594073	3.46216
Cgl0088	ureF	Urease accessory protein UreF	0.0466189	0.00761829	2.56382e-12		7.52149e-07	0.542928	0.813		0.721992	3.28072
Cgl0089	ureG	Ni2+-binding GTPase involved in regulation of expression and maturation of urease and hydrogenase	0.0120199		5.18283e-09		0.00602311	0.781613			0.441735	2.47757
Cgl0090	ureD	Urease accessory protein UreH	0.00381836	0.00172745	0.00163838		1.93351e-06	0.714191	0.775872		0.661507	0.456193
Cgl0091	Cgl0091	Predicted hydrolases or acyltransferases (alpha/beta hydrolase superfamily)	1.59759e-06	1.12779e-05	6.8565e-13			-1.66942	-1.4273			-2.31807
Cgl0092	Cgl0092	Hypothetical membrane protein	0.00975284		0.00613379	2.34814e-05	0.000516614	-0.548613		0.609088	-0.447673	-0.496935
Cgl0093	Cgl0093	Hypothetical protein	0.00237219		6.66504e-15	6.97894e-12	7.37316e-06	-0.610079		0.727265	0.283911	1.5324
Cgl0094	Cgl0094	Molecular chaperone, HSP90 family			1.45129e-09	1.40008e-06				0.512372		1.2953
Cgl0095	amn	Nucleoside phosphorylase	0.0174711	0.00011604	1.89305e-15	3.35263e-14	3.26677e-10	-0.505522	0.972976	1.32568	0.664601	2.13956
Cgl0096	Cgl0096	Hypothetical protein	6.77468e-05	0.0125513	8.38636e-10	2.0784e-09	0.0467003	-0.859478	0.509994	1.17052	0.17513	2.30983
Cgl0097	Cgl0097	Thiamine pyrophosphate-requiring enzymes [acetolactate synthase, pyruvate dehydrogenase (cytochrome), glyoxylate carboligase, phosphonopyruvate decarboxylase			3.95706e-08	0.000828681				0.562847		-2.01042
Cgl0098	Cgl0098	Hypothetical protein		0.0118736					-0.976011
Cgl0099	putA	NAD-dependent aldehyde dehydrogenases			3.1456e-16	1.06632e-14	2.12832e-06			1.79255	-0.469307	-1.79247
Cgl0100	Cgl0100	Predicted oxidoreductases (related to aryl-alcohol dehydrogenases)	1.6724e-05		2.24521e-18	1.052e-15	1.09846e-07	1.11487		2.21314	0.512577	3.10185
Cgl0101	Cgl0101	Putative p-aminobenzoyl-glutamate transporter	5.79294e-05		0.000529407	1.63893e-12	5.78337e-19	0.950318		1.51865	-2.28789	0.413301
Cgl0102	Cgl0102	Metal-dependent amidase/aminoacylase/carboxypeptidase			7.45685e-12	1.09431e-07	1.057e-15			0.986426	-1.85641	2.14702
Cgl0103	Cgl0103	Predicted membrane protein			0.00835902	6.15925e-05	0.000281805			0.780291	-0.443754	0.496059
Cgl0104	Cgl0104	Hypothetical membrane protein		0.00489068		1.12084e-07	6.86995e-09		-0.816572	1.06015	-1.24791
Cgl0105	Cgl0105	Hypothetical protein				2.7575e-08	3.75141e-06			0.477647	0.351559
Cgl0106	Cgl0106	Transcriptional regulators of sugar metabolism			0.0378532		1.52857e-07				0.502726	0.141577
Cgl0107	Cgl0107	Lactoylglutathione lyase and related lyases			8.23493e-10	2.97266e-10	2.85166e-11			1.05195	0.947872	1.67499
Cgl0108	sixA	Phosphohistidine phosphatase SixA		0.00949053	1.68352e-09	1.5112e-11	1.42667e-09		0.717917	1.13697	0.721535	1.20841
Cgl0109	mtlD	Mannitol-1-phosphate/altronate dehydrogenases	0.0132194	1.74646e-06		2.38454e-13	0.00061158	0.722677	2.28377	1.7141	0.339839
Cgl0110	rbtT	Hypothetical membrane protein	0.00295512	0.000476664	1.04299e-09	7.08899e-05		0.774814	1.10903	0.705773		-1.67856
Cgl0111	Cgl0111	Transcriptional regulators of sugar metabolism			3.84671e-13		5.17506e-08				-0.977742	-2.57836
Cgl0112	xylB	Sugar (pentulose and hexulose) kinases			1.90442e-08	3.77498e-08	1.03555e-12			-0.383316	-0.763813	-0.584209
Cgl0113	panC	Panthothenate synthetase			2.71843e-09	1.64002e-08	3.51735e-15			-0.556538	-1.44679	1.3812
Cgl0114	panB	Ketopantoate hydroxymethyltransferase or 3-methyl-2-oxobutanoate hydroxymethyltransferase				8.70189e-08	3.77325e-16			-0.399033	-1.35312
Cgl0115	Cgl0115	Uncharacterized BCR	0.0180568		2.84746e-12	0.00286655	2.0238e-07	0.715142		0.445491	1.39088	-2.46771
Cgl0116	mag	3-methyladenine DNA glycosylase	8.9913e-05	0.000198525	8.12555e-08	1.81477e-08	7.46914e-07	0.955969	1.02063	1.56566	1.05818	1.60509
Cgl0117	Cgl0117	Hypothetical protein		4.78932e-06		3.09215e-05	0.0298322		-1.37483	0.778065	0.296462
Cgl0118	hde	Esterase/lipase		0.0218122	5.78394e-06	3.40649e-08	0.0337103		-0.59183	1.27059	0.310692	-0.867175
Cgl0119	Cgl0119	Predicted hydrolases of the HAD superfamily		1.53781e-05		6.17557e-09			-2.18337	1.27255
Cgl0120	Cgl0120	Carbonic anhydrases/acetyltransferases, isoleucine patch superfamily	0.0114793	0.000296065		5.85395e-13	0.00305673	-0.560225	-0.886456	-1.73588	-0.325634
Cgl0121	Cgl0121	Transcriptional regulators	0.00554511			2.17202e-21	1.33767e-06	-0.767814		-3.97436	-0.521701
Cgl0122	Cgl0122	Permeases of the major facilitator superfamily	0.000128804	0.00427192	0.000126984	3.13602e-07	0.00149124	1.30802	0.991845	0.770765	0.40956	-0.614278
Cgl0123	Cgl0123	Hypothetical protein	0.0175787			0.000112853		2.11392		-2.7926
Cgl0124	Cgl0124	Hypothetical protein	0.0354151					1.96029
Cgl0125	Cgl0125	Hypothetical membrane protein			1.26171e-06	0.0452477	4.55883e-05			-0.116188	-0.294642	0.509344
Cgl0126	Cgl0126	Hypothetical membrane protein			5.03923e-14	4.14615e-06	1.8808e-09			-0.365567	-0.595325	1.86085
Cgl0127	Cgl0127	Glycosyltransferases, probably involved in cell wall biogenesis			9.32267e-16	2.38789e-07	5.10679e-08			-0.429881	-0.450654	2.17604
Cgl0128	Cgl0128	Hypothetical membrane protein			6.14078e-10	2.19393e-08				-0.621379		1.06032
Cgl0130	Cgl0130	Ankyrin repeat proteins	0.00994259			2.5599e-05		0.602913		0.389902
Cgl0131	Cgl0131	Hypothetical membrane protein	0.000381525			0.0038744	0.00615423	1.29492		0.213782	-0.254273
Cgl0132	Cgl0132	Predicted permeases	0.0212656		1.62979e-12			0.912016				-2.29579
Cgl0133	Cgl0133	Predicted membrane protein	0.0159683		9.34733e-09	0.0205051		0.693308		0.227143		-1.10125
Cgl0134	Cgl0134	Hypothetical protein		0.000442563	1.13212e-19	0.00608455	6.05157e-14		-0.895004	-0.273892	-1.73764	-3.82675
Cgl0135	panD	Aspartate 1-decarboxylase			3.53217e-17	0.0145813	1.0521e-14			0.218133	-2.07663	-3.78043
Cgl0136	Cgl0136	Hypothetical protein	0.00193202		2.37746e-17	9.77883e-07	0.000544814	0.920224		0.356832	0.212811	2.18179
Cgl0137	Cgl0137	Putative ammonia monooxygenase	0.0190817		1.99157e-06	7.33082e-05	1.05607e-10	0.56565		0.248081	0.711841	0.553121
Cgl0138	Cgl0138	Predicted permeases	0.000148309	0.0262798	3.99897e-10		1.11323e-08	-1.22521	-0.65231		-1.08852	-1.76432
Cgl0139	Cgl0139	Hypothetical protein	1.88426e-07		6.16439e-21	4.48878e-08	1.16573e-08	2.41064		-0.867804	0.862304	-3.12368
Cgl0140	Cgl0140	Hypothetical protein			0.000239841	5.82199e-09	0.0346684			1.2146	0.293006	0.811154
Cgl0141	hrpB	HrpA-like helicases	0.0149918			2.33143e-12	0.016896	-0.437845		1.15131	0.235356
Cgl0142	Cgl0142	Hypothetical membrane protein	1.6246e-06	6.70832e-05	0.0134369	3.5971e-12	0.000392911	-1.45582	-1.03469	-1.40853	0.43986	0.445336
Cgl0143	maa	Acetyltransferases (the isoleucine patch superfamily)	0.000321645	0.000424714	2.04804e-06	1.16019e-07		-1.18344	-1.14614	-0.66017		-0.575548
Cgl0144	Cgl0144	Alkylated DNA repair protein	0.00843077	0.00685052	7.91575e-08			0.992508	1.08674			-1.46708
Cgl0145	tagA2	3-Methyladenine DNA glycosylase	0.0100515					0.983403
Cgl0146	Cgl0146	Putative threonine efflux protein	0.00702236		3.51173e-11	7.01666e-07		0.981485		-0.958808		-2.5922
Cgl0147	Cgl0147	Uncharacterized ACR			1.0632e-15	6.23197e-07	1.90619e-08			-0.73855	0.9073	-2.54228
Cgl0148	Cgl0148	Predicted enzyme related to lactoylglutathione lyase	0.00721904		1.43104e-07	4.64662e-09		-0.454377		-0.655979		-0.62366
Cgl0149	Cgl0149	Predicted methylated DNA-protein cysteine methyltransferase		0.0487912	1.51875e-15	3.96437e-07	1.02869e-06		-0.399786	-0.631318	0.649101	-2.65793
Cgl0150	Cgl0150	Hypothetical protein		0.000118601	8.39803e-10	3.6934e-14	0.000101943		-0.92729	1.41767	-0.346977	-0.996854
Cgl0151	Cgl0151	Hypothetical protein	8.03831e-06	2.67337e-06	1.73027e-13	2.39257e-07	6.86017e-13	-1.5013	-1.65644	0.503616	-1.01944	1.28336
Cgl0152	Cgl0152	Putative translation initiation inhibitor			1.00013e-05	0.00126965	3.58977e-09			0.756814	-1.92512	-1.44275
Cgl0153	Cgl0153	Hypothetical protein		0.0499411	1.79828e-09	1.03368e-05	8.10404e-05		-0.412746	0.697308	-0.462003	-1.50366
Cgl0154	Cgl0154	Hypothetical protein	0.000327408	3.47779e-05		9.71416e-07	7.02472e-11	-0.749691	-0.932901	-0.538391	1.11149
Cgl0155	pepO	Predicted metalloendopeptidase	0.00977342	0.000960205	2.45672e-17	6.42261e-11	2.43096e-09	-0.570491	0.774028	1.09441	0.836052	3.23238
Cgl0156	Cgl0156	Hypothetical membrane protein	0.00621921	0.000286352	4.75191e-13	0.0291057	2.44872e-09	-0.541874	-0.793558	-0.141868	0.622526	1.42268
Cgl0157	Cgl0157	Transcriptional regulators	2.64702e-05	0.0199051		0.00069178	0.00186105	1.16544	0.577345	-0.398142	-0.38165
Cgl0158	iolC	Sugar kinases, ribokinase family	0.0102241	4.76821e-05	1.182e-13	2.62131e-05	4.39293e-12	0.688508	1.52212	0.723133	-1.45011	-2.55229
Cgl0159	Cgl0159	Hypothetical protein		0.00867085	0.0203504		5.41431e-11		0.872825		-1.26351	-0.403273
Cgl0160	msmA	NAD-dependent aldehyde dehydrogenases		0.0220966	0.0142404		6.81943e-11		0.84884		-1.39151	0.510786
Cgl0161	iolB	Hypothetical protein	0.00253613	1.56404e-06	9.41771e-08	8.19984e-11	3.13476e-09	0.690926	1.49156	1.3541	-0.780687	0.988933
Cgl0162	iolD	Thiamine pyrophosphate-requiring enzymes [acetolactate synthase, pyruvate dehydrogenase (cytochrome), glyoxylate carboligase, phosphonopyruvate decarboxylase	0.0182417	0.000127069	2.97762e-12	7.31552e-10	4.69384e-09	0.670444	1.28675	1.17174	-0.77133	1.80626
Cgl0163	iolE	Hypothetical protein		0.000144582	4.71463e-12	5.09226e-08	2.14074e-07		1.26699	1.02514	-0.785002	2.77836
Cgl0164	iolG	Predicted dehydrogenases and related proteins		0.000911021	3.28991e-12	5.98303e-09	3.76247e-07		1.22575	1.14432	-0.705498	3.19761
Cgl0165	iolH	Sugar phosphate isomerases/epimerases			1.26895e-07	5.50618e-06	5.58715e-07			0.779846	-0.789413	1.29591
Cgl0166	Cgl0166	Permeases of the major facilitator superfamily	0.00222379	0.0113855		9.93806e-10		1.05568	0.999024	1.55399
Cgl0167	Cgl0167	Predicted dehydrogenases and related proteins		0.00553483	4.69282e-08	3.84098e-08			1.07832	1.47246		2.35796
Cgl0168	Cgl0168	Hypothetical protein	0.00796361		4.12713e-22			-0.507554				-4.72342
Cgl0169	Cgl0169	Hypothetical protein		0.0278565	4.1355e-13	0.00223895			0.602812	-0.528141		-2.73906
Cgl0170	Cgl0170	Transcriptional regulators			1.19017e-09	0.00475446	1.94623e-06			-0.426586	-1.14837	-2.46588
Cgl0171	Cgl0171	Predicted dehydrogenases and related proteins		7.74745e-06	1.01377e-05		0.000646728		3.16932		-0.363637	-0.722588
Cgl0172	Cgl0172	Sugar phosphate isomerases/epimerases		6.77941e-06	1.75947e-06	0.00126543	0.000334111		3.41413	-0.494724	-0.431189	1.51141
Cgl0173	Cgl0173	Hypothetical protein		0.0019655	8.38265e-11	0.0048344	2.84455e-06		-0.897443	0.555716	1.27768	-2.95376
Cgl0174	cspA	Cold shock proteins	6.96302e-06		1.23916e-11	8.01669e-08		-1.48871		-1.2588		-2.55964
Cgl0175	Cgl0175	Hypothetical membrane protein	0.00990672	0.000802886	8.57689e-13			-0.576353	-0.868079			-3.64782
Cgl0176	Cgl0176	Transcriptional regulators			1.15022e-10							-2.47031
Cgl0177	Cgl0177	SAM-dependent methyltransferases			2.48181e-09		2.59536e-11				1.50548	-1.12896
Cgl0178	Cgl0178	Hypothetical protein	0.0104429	5.37622e-05	0.00627031		4.9677e-08	0.50292	-0.953026		0.958365	-0.467196
Cgl0179	Cgl0179	Transcriptional regulators		0.0283287	2.1253e-09				-0.465626			-1.23155
Cgl0180	Cgl0180	Hypothetical membrane protein		0.0024598	2.54907e-10		6.30767e-06		-1.1375		0.889274	-2.04702
Cgl0181	Cgl0181	Permeases of the major facilitator superfamily			7.6661e-14		6.8376e-15				-2.08211	-2.85759
Cgl0182	tnp2f(ISCg2f)	Transposase		0.00774646	3.17142e-12		0.038113		-1.08849		-0.320494	-3.1458
Cgl0183	Cgl0183	PAS/PAC domain			2.45931e-14	7.87919e-07	2.58691e-11			0.872976	-1.36194	-2.84932
Cgl0184	gltB	Glutamine 2-oxoglutarate aminotransferase large subunit	4.70175e-09	3.53778e-05		5.94811e-15	5.93114e-17	2.54069	1.2997	-1.41072	2.03885
Cgl0185	gltD	Glutamine 2-oxoglutarate aminotransferase small subunit	8.58972e-06		1.38987e-06	1.63354e-11	2.31484e-12	1.52202		-1.40033	2.00388	0.996694
Cgl0186	Cgl0186	Hypothetical protein	0.00312548	2.23128e-07	2.64124e-10		0.0397798	-0.618289	-1.55503		-0.161241	1.05495
Cgl0187	embC	Hypothetical membrane protein	0.00687644		5.39555e-18	2.50916e-10	1.91049e-05	-0.821856		-0.68028	0.327987	2.61677
Cgl0188	Cgl0188	Hypothetical membrane protein	0.0016961		1.1014e-14	0.00119965	8.36781e-06	-0.676435		0.176312	0.283167	1.45346
Cgl0189	Cgl0189	Dehydrogenases with different specificities (related to short-chain alcohol dehydrogenases)	0.0010053		1.35716e-19	0.00057726	9.79202e-16	-0.986795		0.235989	1.49398	4.17476
Cgl0190	Cgl0190	FAD/FMN-containing dehydrogenases	0.00117372		1.00192e-18	0.00248997	1.62577e-14	-1.04446		-0.250838	1.60904	3.24798
Cgl0191	Cgl0191	Hypothetical protein		0.0054144	1.99629e-06	0.00148888	0.000102013		1.32251	0.534382	0.777503	2.12725
Cgl0192	Cgl0192	Hypothetical membrane protein			3.25551e-10	4.78232e-07	0.000315374			0.78764	0.37668	1.35899
Cgl0193	Cgl0193	Hypothetical protein			1.06874e-12	5.86585e-05				0.670648		2.681
Cgl0194	Cgl0194	Hypothetical protein			8.3445e-15	1.34703e-12	4.28944e-13			1.19257	1.25439	-1.38057
Cgl0195	Cgl0195	Hypothetical membrane protein			0.0107577	2.7107e-05	0.00313918			0.49098	0.453217	0.485452
Cgl0196	Cgl0196	Hypothetical membrane protein			7.50089e-06							1.64715
Cgl0197	Cgl0197	Uncharacterized BCR			3.50028e-10							1.90963
Cgl0198	Cgl0198	Predicted glycosyltransferases		1.12744e-05			0.000247211		-1.02072		-0.329542
Cgl0199	Cgl0199	Hypothetical protein		0.0163129	2.87258e-06	1.66066e-05	0.0444398		-0.458946	0.535939	-0.237335	1.09016
Cgl0200	Cgl0200	ABC-type transporter, ATPase component			6.07712e-15	0.021072	4.72278e-05			-0.153744	0.338954	2.04302
Cgl0201	Cgl0201	ABC-type transporter, permease components			7.33206e-09		7.72082e-07				0.880513	1.70483
Cgl0202	Cgl0202	Selenocysteine lyase		0.0217576	2.77107e-10		0.00715428		-0.659354		0.292571	-1.15224
Cgl0203	Cgl0203	NADPH:quinone reductase and related Zn-dependent oxidoreductases	0.0145488			4.23769e-05		-0.530756		0.315128
Cgl0204	Cgl0204	Hypothetical membrane protein	0.0144986		0.0375165		0.000246907	0.939557			-1.36796	-0.923959
Cgl0205	Cgl0205	Hypothetical protein		0.000196746	2.42781e-12	3.82076e-09	0.000677864		1.30084	-1.03874	-0.376827	-1.61359
Cgl0206	Cgl0206	Na+/alanine symporter	5.78586e-06	0.0389226	7.41141e-05	6.18181e-12	6.06596e-12	1.49631	0.543994	-1.02615	-1.07138	0.500686
Cgl0207	Cgl0207	Hypothetical protein			1.42011e-06		0.000953952				1.14887	-2.03329
Cgl0208	Cgl0208	Dinucleotide-utilizing enzymes involved in molybdopterin and thiamine biosynthesis family 2	0.00102531		0.00244947		0.000899891	-0.721063			0.480912	0.563263
Cgl0209	moaE	Molybdopterin converting factor, large subunit			4.17734e-08	0.00325127				0.402269		-1.2738
Cgl0210	moaB	Molybdopterin biosynthesis enzymes		0.00086495	1.66248e-15	0.00394043	0.0196299		-0.970711	0.475575	0.400338	-3.40433
Cgl0211	moaC	Molybdenum cofactor biosynthesis enzyme		0.000187473	1.71623e-18	0.00148888	2.71548e-06		-0.952951	0.387971	0.757388	-3.80482
Cgl0212	moeA1	Molybdopterin biosynthesis enzyme	0.0333926	4.74437e-07		0.022723	0.035315	-0.450366	-1.49536	0.231964	-0.227842
Cgl0213	modB	ABC-type transporter, permease components	8.09288e-06	1.31086e-09			7.80527e-08	-1.50922	-2.7333		-1.26629
Cgl0214	modA	ABC-type transporter, periplasmic component	1.38213e-07	2.59993e-08	2.18161e-07	0.00261713	1.7012e-12	-1.95015	-2.15475	-0.423076	-1.60926	-1.1552
Cgl0215	Cgl0215	Hypothetical protein			2.72229e-05		1.96834e-06				0.697909	0.913081
Cgl0216	Cgl0216	ABC-type transporter, ATPase component			5.26301e-13							1.82227
Cgl0217	Cgl0217	Hypothetical membrane protein			3.02767e-09	0.00249826				0.385332		1.71682
Cgl0218	pat	Histidinol-phosphate aminotransferase/Tyrosine aminotransferase			5.2883e-10	0.001811	0.021547			0.177317	-0.115127	0.685246
Cgl0219	Cgl0219	Hypothetical protein	0.00174255	0.00367844	1.18219e-16	1.30456e-10		-0.822865	-0.780924	-1.35542		-4.04613
Cgl0220	Cgl0220	Hypothetical protein		0.0149653		0.030011	0.0298987		-0.835455	-0.547383	0.545851
Cgl0221	Cgl0221	Transcriptional regulator		0.00139315	2.58731e-16	0.000163529	6.84968e-06		-0.741937	-0.494826	0.929292	-2.58347
Cgl0222	Cgl0222	Zn-dependent alcohol dehydrogenases	0.00237502		0.000139318	0.0379386	0.0112892	2.95066		0.524823	-0.566721	-1.28564
Cgl0223	Cgl0223	Monoamine oxidase			4.01996e-06		0.0311166				-0.509756	-1.26932
Cgl0224	mgtE2	Mg/Co/Ni transporter MgtE (contains CBS domain)		3.93188e-05	2.49743e-05	2.41354e-09	3.10374e-12		-1.17032	-0.881195	-1.4332	-0.698539
Cgl0225	Cgl0225	Di- and tricarboxylate transporters			2.919e-07	2.08735e-19	1.46666e-15			-2.45026	-1.50748	-0.731868
Cgl0226	tyrA	Prephenate dehydrogenase	0.00855816		3.05017e-09	0.00154688		-0.612594		0.28194		1.54013
Cgl0227	Cgl0227	Hypothetical protein		3.03014e-05	2.3942e-07	0.0034537	2.14793e-09		-1.07296	-0.254595	0.898311	-0.764329
Cgl0228	Cgl0228	Cytosine/adenosine deaminases		0.00315884		0.00150023	0.0454087		-0.6786	-0.376119	0.2929
Cgl0229	Cgl0229	Hypothetical protein	0.000393988		4.17645e-05	5.7799e-10	0.000157919	1.52362		1.18014	0.413594	0.477198
Cgl0230	Cgl0230	Hypothetical membrane protein		0.000131619			5.58742e-07		-1.34052		-1.18939
Cgl0231	Cgl0231	Predicted drug exporters of the RND superfamily			0.00124141	0.000201548	1.20242e-07			0.237533	0.454016	0.240792
Cgl0232	tgt	Queuine/archaeosine tRNA-ribosyltransferase			5.11982e-13	4.43854e-06				-0.347336		2.23103
Cgl0233	Cgl0233	Uncharacterized ACR		0.0450655	2.54907e-10	9.58651e-08	0.00284265		0.632441	-0.588362	-0.255363	2.52774
Cgl0234	Cgl0234	Hypothetical protein	0.00108314	0.0021154	0.0244315	0.00200743	0.000999565	1.70706	1.82954	0.842712	1.09701	-0.559945
Cgl0235	Cgl0235	ABC-type multidrug/protein/lipid transport system, ATPase component	3.2125e-08	1.63729e-06	7.5753e-06	8.55516e-09	0.00604484	4.14762	3.00474	2.05707	0.972674	-1.30316
Cgl0236	gltX	Glutamyl- and glutaminyl-tRNA synthetases	5.6889e-07		0.0175303	8.98135e-12	2.11401e-06	2.17414		1.84537	1.3053	-0.465178
Cgl0237	Cgl0237	Hypothetical protein	7.15871e-09	0.000585225	1.48221e-22	7.28573e-21	4.54626e-13	4.53508	1.72592	3.55643	1.29469	-3.88332
Cgl0238	tnp16a(ISCg16a)	Putative transposase			1.77339e-06							-2.03954
Cgl0239	#N/A	Hypothetical protein			0.000153571							-3.29386
Cgl0240	aspB	Aspartate transaminase		0.0494242	1.58977e-10	4.09637e-10	0.00962457		-0.433317	0.868363	0.211979	0.965255
Cgl0241	Cgl0241	Hypothetical protein			1.55958e-15	1.31348e-09	3.80143e-07			0.638805	0.449689	3.31807
Cgl0242	dnaZX	DNA polymerase III, gamma/tau subunits			1.3519e-18	7.1358e-05	2.16513e-07			-0.253957	0.408375	2.48795
Cgl0243	Cgl0243	Uncharacterized BCR		0.000981256	0.000392962	8.35268e-05	0.000102678		1.086	0.408661	-0.394377	0.510194
Cgl0244	recR	Recombinational DNA repair protein			0.00242134	1.26239e-10	0.000159179			0.761957	-0.36981	-0.459692
Cgl0245	cobQ	Predicted glutamine amidotransferase	0.0277495	2.46464e-05	2.11878e-13	2.12952e-10	0.00640695	0.394582	0.936387	1.26794	0.335548	3.65933
Cgl0246	Cgl0246	UDP-N-acetylmuramyl tripeptide synthase			2.3166e-10	4.68636e-10				0.908076		1.4108
Cgl0247	Cgl0247	DNA polymerase III epsilon subunit and related 3'-5' exonucleases		0.0369389	1.9611e-09	4.02273e-12	1.51833e-14		0.403457	-0.723001	-1.04762	0.722599
Cgl0248	leuA	Isopropylmalate/homocitrate/citramalate synthases		0.00282511	1.8793e-24	0.00460014	4.93933e-15		1.0451	-0.158657	-1.13303	4.85537
Cgl0250	Cgl0250	Hypothetical membrane protein	0.00263727	0.00377286	2.031e-09	1.7969e-07	1.76292e-09	0.727816	0.752491	-0.540535	1.03521	2.32734
Cgl0251	lysC	Aspartokinases	0.0112433			2.33018e-12	1.59005e-10	-0.533053		-0.906565	-0.701839
Cgl0252	asd	Aspartate-semialdehyde dehydrogenase	0.000118495		9.05877e-14	3.0538e-11	2.42114e-07	-0.777389		-0.936097	-0.52646	1.64925
Cgl0253	Cgl0253	Hypothetical membrane protein			1.16376e-15							-2.9057
Cgl0254	sigC	DNA-directed RNA polymerase specialized sigma subunits, sigma24 homologs	0.000269925	3.08457e-05	1.45862e-13	2.31495e-07	1.80901e-09	-0.984627	-1.22889	-0.569479	1.1322	-1.75505
Cgl0255	katA	Catalase	0.00104397	1.52352e-07	4.77624e-14	8.7081e-05	1.95556e-13	0.725472	1.54694	0.281203	1.08538	-1.15674
Cgl0256	#N/A	Hypothetical protein			8.54264e-15		0.00108375				0.504075	-2.83618
Cgl0257	lrp	Transcriptional regulators	0.0364846	0.0448933	1.31245e-05		0.0203489	0.74799	0.801946		0.453497	-1.58661
Cgl0258	brnF	Predicted branched-chain amino acid permease (azaleucine resistance)			2.98213e-08	1.50379e-12	0.00171525			-1.87941	0.62774	-1.72902
Cgl0259	brnE	Hypothetical membrane protein			2.08969e-05	1.216e-06				-1.52542		-1.76388
Cgl0260	Cgl0260	Hypothetical membrane protein		2.45449e-05			0.00124525		-1.67417		-0.816503
Cgl0261	Cgl0261	Predicted transcriptional regulators			1.50108e-13		0.00597002				-0.966877	-3.8974
Cgl0262	arsC1	Arsenite efflux pump ACR3 and related permeases			9.97427e-21		0.003522				-0.421848	-4.74989
Cgl0263	arsX	Protein-tyrosine-phosphatase			7.2339e-05							-0.669331
Cgl0264	Cgl0264	Hypothetical membrane protein	0.017131	0.0083565	3.13519e-07	1.37138e-08		-0.552123	-0.591609	-0.843405		1.76042
Cgl0265	Cgl0265	Hypothetical membrane protein	0.00204678	0.000316019	5.44377e-05	3.77885e-08		-0.915741	-1.04801	-0.948067		1.50646
Cgl0266	Cgl0266	Hypothetical membrane protein			7.1927e-07	2.51861e-09				-0.874201		1.72068
Cgl0267	mnhD	Formate hydrogenlyase subunit 3/Multisubunit Na+/H+ antiporter, MnhD subunit	0.0447617		1.09798e-06	4.85665e-11		-0.509766		-0.915922		0.910846
Cgl0268	Cgl0268	Multisubunit Na+/H+ antiporter			1.16412e-08	2.31277e-09				-0.905044		2.5583
Cgl0269	nuoL	NADH:ubiquinone oxidoreductase subunit 5 (chain L)/Multisubunit Na+/H+ antiporter, MnhA subunit			8.78703e-12	6.47284e-09				-0.566051		1.50786
Cgl0270	Cgl0270	Predicted membrane protein			1.58556e-11	1.2073e-08	6.02678e-06			0.602973	-0.371859	1.47964
Cgl0271	Cgl0271	Hypothetical protein				0.00176951	0.0058613			0.556197	0.800913
Cgl0272	cgtR1	Two-component system, response regulators consisting of a CheY-like receiver domain and a HTH DNA-binding domain			1.18548e-06	0.000260432	0.0273824			0.617909	0.390283	1.53454
Cgl0273	cgtS1	Two-component system, sensory transduction histidine kinases	0.044591		4.99983e-18	3.91515e-07		0.391142		0.727414		-3.47219
Cgl0274	Cgl0274	Uncharacterized membrane-associated protein	3.33479e-05		2.81586e-08	8.33241e-12	1.00046e-07	1.1373		1.4028	0.804082	-1.19956
Cgl0275	Cgl0275	Hypothetical protein		0.00816367	1.1593e-11	0.0116326	0.00772314		-1.18453	0.592687	0.770713	-2.26304
Cgl0276	Cgl0276	Predicted phosphohydrolases	0.00296289		0.00358336			-0.65878				0.491734
Cgl0277	Cgl0277	Uncharacterized ACR	0.0120664	8.71238e-05	9.05877e-14	6.64749e-11	0.000264791	0.641107	1.18056	0.818446	0.262388	2.09831
Cgl0278	ponA	Membrane carboxypeptidase (penicillin-binding protein)		9.77804e-07	1.61169e-14	2.81287e-06	1.0432e-13		1.13933	-0.300475	0.943701	1.19312
Cgl0279	whiB4	Hypothetical protein	0.000693126	9.09788e-05	4.90032e-22	5.12797e-05	7.58018e-14	-0.780258	-0.948548	-0.539393	-2.15041	-6.00944
Cgl0280	#N/A	Hypothetical protein		0.000105203	3.50038e-15		1.0737e-09		-1.97085		-2.39522	-4.63556
Cgl0281	Cgl0281	Hypothetical protein	0.00912706	0.0149983	5.53271e-10		0.0176447	-1.09785	-1.11935		-0.46593	-3.61089
Cgl0282	Cgl0282	Putative translation initiation inhibitor	0.000908047	0.0284334	7.03912e-07		0.000254177	-0.748569	-0.457651		-0.244615	-0.54792
Cgl0283	phdT	Permeases of the major facilitator superfamily	0.00136436	0.000200771	1.79934e-09	5.42734e-10	0.00115169	-0.659129	-0.849766	1.06613	0.462368	-1.61756
Cgl0284	phdA	Acyl-CoA synthetases (AMP-forming)/AMP-acid ligases II			1.71118e-13	0.00427939	0.0132835			0.748489	-0.720372	-4.36106
Cgl0285	phdR	Transcriptional regulators	1.36782e-07	0.00389727	2.98243e-07	6.3901e-12		-2.69093	-0.990028	-2.23075		-0.897745
Cgl0286	phdB	Dehydrogenases with different specificities (related to short-chain alcohol dehydrogenases)			2.84938e-20							-5.47863
Cgl0287	phdC	Predicted metal-dependent hydrolase of the TIM-barrel fold			1.82112e-16							-2.91688
Cgl0288	phdD	Acyl-CoA dehydrogenases		0.00230673	7.22467e-11				0.738253			-2.16509
Cgl0289	phdE	Predicted acyl dehydratase		0.0410081	1.14774e-10				0.638875			-2.1006
Cgl0290	Cgl0290	Zn-dependent hydrolases, including glyoxylases		2.84839e-05	7.55703e-16	9.14062e-11			-0.899968	-0.782037		-1.58226
Cgl0291	Cgl0291	cAMP-binding domains - Catabolite gene activator and regulatory subunit of cAMP-dependent protein kinases	2.44299e-05		1.02798e-09		1.93644e-06	-0.830257			-0.398809	-0.719415
Cgl0292	Cgl0292	Hypothetical protein	0.000157677	0.000127646	0.0101616	6.39571e-12	3.44265e-10	-1.13797	-1.16092	-1.38339	1.17151	-0.368146
Cgl0293	nth	Predicted EndoIII-related endonuclease				3.49795e-08	0.00313918			-0.691951	0.247039
Cgl0294	Cgl0294	Thiol-disulfide isomerase and thioredoxins		0.000484035	0.000334142		0.0041407		-1.02779		0.240019	-0.425518
Cgl0295	Cgl0295	NTP pyrophosphohydrolases including oxidative damage repair enzymes			0.00160174		3.15436e-05				0.556636	0.582213
Cgl0296	Cgl0296	Trypsin-like serine proteases, typically periplasmic, contain C-terminal PDZ domain			0.000763845							-0.457098
Cgl0297	Cgl0297	Predicted hydrolases or acyltransferases (alpha/beta hydrolase superfamily)		0.0120886	5.80341e-12		0.000894428		-0.531381		-0.425164	2.69138
Cgl0298	Cgl0298	Hypothetical membrane protein	7.43743e-05		1.12409e-06		3.79123e-07	-1.11014			0.616084	0.719415
Cgl0299	Cgl0299	Phosphoserine phosphatase	0.0213289	0.00167799	9.44828e-16	0.000889185	2.87123e-14	-0.428139	0.641904	-0.22714	1.47571	2.15705
Cgl0300	Cgl0300	Hypothetical protein	0.000285915		5.80087e-17			1.18151				-2.56262
Cgl0301	Cgl0301	Predicted ATPases involved in pili and flagella biosynthesis, VirB11 family	0.000810964	0.0013239	0.0294202		0.00314169	1.24391	1.08301		0.595011	-0.278082
Cgl0302	Cgl0302	Hypothetical membrane protein	0.00984873				0.0049589	1.34542			0.720995
Cgl0303	Cgl0303	Hypothetical protein		0.0400512	1.35209e-06				-0.529951			0.824622
Cgl0304	Cgl0304	Hypothetical protein			7.6281e-06							2.28244
Cgl0305	Cgl0305	Hypothetical protein			0.000696862							1.20223
Cgl0306	Cgl0306	Hypothetical protein			0.00609544	0.000414821				-0.587686		0.635242
Cgl0307	Cgl0307	Distinct helicase family with a unique C-terminal domain including a metal-binding cysteine cluster	0.00404123	0.00593615		2.66701e-06		0.552357	0.540378	-0.409443
Cgl0308	cspA2	Cold shock proteins	7.47943e-05	0.0276833	9.47824e-14	5.67006e-06		-1.56663	0.756693	-0.518262		-1.69163
Cgl0309	topA	Topoisomerase IA	0.000790733		2.80187e-15	2.70623e-10	3.2247e-09	-0.721432		-0.616042	-0.523729	1.34531
Cgl0310	Cgl0310	Hypothetical protein	8.54723e-06		2.63335e-11	8.43093e-11	4.29422e-05	-1.33966		-0.871809	-0.375276	1.97273
Cgl0311	cyaB	Adenylate cyclase, family 3 (some proteins contain HAMP domain)		0.0356192	3.85104e-12	3.38357e-06	0.00229168		-0.451424	-0.335372	-0.178982	1.01004
Cgl0312	dnaX	ATPase involved in DNA replication		0.000832164	4.52727e-10	2.18241e-09	1.87479e-09		-0.724932	-0.722853	0.907524	1.44708
Cgl0313	#N/A	Hypothetical protein	0.000274508	0.0177568	0.000920092			3.40478	2.00755			-3.45047
Cgl0314	Cgl0314	Uncharacterized phage-associated protein	1.1116e-05	0.00466657	2.9159e-16	2.47197e-05	0.000151783	1.86266	1.03098	0.808397	0.717786	-2.94318
Cgl0315	Cgl0315	Adenylate kinase and related kinases	5.94698e-08	3.17606e-06	3.92392e-16	1.90114e-08	0.0023828	3.15255	2.44742	1.18064	0.652622	-3.32694
Cgl0316	rluC1	Pseudouridylate synthases, 23S RNA-specific		0.0028542	0.000363182	0.0238923	0.00314169		1.62411	-0.260633	-0.477349	-0.720661
Cgl0317	bglS'	Beta-glucosidase-related glycosidases	5.43858e-06	5.80102e-05	0.014288		7.13674e-05	1.77068	1.47861		1.32907	-0.617338
Cgl0318	'bglS	Hypothetical membrane protein		0.000165091	9.22449e-05		5.95964e-05		2.54288		2.00879	-1.53978
Cgl0319	fadH	Zn-dependent alcohol dehydrogenases, class III	0.0184222		0.000282896	1.67753e-18	1.29514e-15	-0.52451		2.00735	1.19542	0.239495
Cgl0320	Cgl0320	Zn-dependent hydrolases, including glyoxylases			2.24192e-09	2.25011e-14	5.43594e-13			1.89821	1.21384	1.00611
Cgl0321	Cgl0321	Dehydrogenases with different specificities (related to short-chain alcohol dehydrogenases)	0.0135816		1.00937e-05	9.10106e-12		-0.417797		1.45577		0.869691
Cgl0322	Cgl0322	Permeases of the major facilitator superfamily		0.00885489	2.72854e-11	1.11116e-06	1.5276e-09		0.574293	0.594105	-0.890035	-1.48818
Cgl0323	rmlB2	Nucleoside-diphosphate-sugar epimerases	0.00617509	6.7962e-05	3.82216e-13	4.04605e-08	2.86032e-11	-0.491287	-0.822071	0.471604	-0.728786	1.23565
Cgl0324	Cgl0324	Hypothetical membrane protein	0.0111262	0.0438632	3.36494e-13			-0.664677	-0.502244			2.81043
Cgl0325	Cgl0325	Glycosyltransferases involved in cell wall biogenesis	0.0437423		0.000346968		1.26009e-07	-0.431563			0.716094	0.612739
Cgl0326	Cgl0326	Hypothetical protein	0.00116941		8.26989e-07	5.02575e-05	0.016631	0.677193		0.459808	0.267132	-0.913211
Cgl0327	Cgl0327	Predicted glycosyltransferases		0.0109728	3.39044e-05	0.00208787	7.85517e-09		-0.698318	0.251853	0.699681	-0.427189
Cgl0328	Cgl0328	5'-nucleotidase/2',3'-cyclic phosphodiesterase and related esterases			1.5406e-22		2.11047e-05				0.500499	-4.71442
Cgl0329	Cgl0329	Hypothetical protein			2.03419e-07		0.000204968				0.976855	-2.44568
Cgl0330	Cgl0330	Hypothetical membrane protein			1.26358e-11		1.63379e-08				0.858683	-1.51886
Cgl0331	adhC	Zn-dependent alcohol dehydrogenases	0.000547801			6.32388e-11		-0.884919		0.650165
Cgl0332	rmlA1	dTDP-glucose pyrophosphorylase			1.72491e-15		2.53935e-08				0.569026	3.68899
Cgl0333	rmlCD	dTDP-4-dehydrorhamnose 3,5-epimerase and related enzymes		0.00280276	7.28423e-15	0.000170541	1.83174e-07		0.68156	0.381964	0.667966	2.8783
Cgl0334	rmlB1	dTDP-D-glucose 4,6-dehydratase	0.00206125		7.28101e-20	1.19593e-10	7.02472e-11	0.697489		0.684336	0.718423	3.87009
Cgl0335	Cgl0335	Nitroreductase	0.000869655		3.19159e-17	5.93226e-09	0.0279615	1.054		1.11679	0.230925	4.84629
Cgl0336	Cgl0336	ABC-type Fe3+-siderophores transport systems, periplasmic components	0.0424903	0.000164762		4.93233e-11	6.57549e-14	0.62979	1.36737	-1.50759	-3.23115
Cgl0337	Cgl0337	Hypothetical protein			5.93215e-11	0.00300994	2.0806e-12			-0.285875	-1.72123	-2.02322
Cgl0338	Cgl0338	Hypothetical membrane protein	0.000716771	0.0249873	1.42439e-09	7.1324e-06	1.66357e-07	-0.74092	-0.454934	-0.583385	0.990933	2.17208
Cgl0339	Cgl0339	Aminopeptidase N	0.0364846				0.00772314	-0.431363			0.668063
Cgl0340	Cgl0340	Serine proteases of the peptidase family S9A			2.31227e-20	6.37012e-10	1.33222e-07			0.583251	0.420303	-2.30219
Cgl0341	Cgl0341	Hypothetical protein	0.00740602	0.00228769	4.73689e-12	1.49463e-11	1.51918e-11	-0.862823	-1.11883	-1.52436	-2.61382	-2.94225
Cgl0342	Cgl0342	Hypothetical membrane protein	0.0357416	0.0344273	4.59995e-12	5.1583e-05		-0.760737	-0.77385	0.369218		-1.30179
Cgl0343	cmt1	Hypothetical protein	6.02008e-09		1.26958e-14	1.07128e-11	1.84883e-13	-1.86449		-0.730729	-0.931884	1.27729
Cgl0344	wzz	ATPases involved in chromosome partitioning	2.24414e-07	5.25737e-07	8.60739e-14	1.26373e-14	3.52672e-13	-1.9983	-1.92579	-1.57559	-1.259	1.80372
Cgl0345	ptpA2	Protein-tyrosine-phosphatase	3.77117e-09	0.0026704	9.14045e-16	1.77278e-15	1.37299e-13	-2.25094	-0.689695	-1.69314	-1.19289	3.30849
Cgl0346	Cgl0346	Hypothetical protein	7.06183e-09	1.9967e-07	7.28423e-15	3.18941e-14	4.11607e-13	-1.99891	-1.60621	-1.46532	-1.22252	2.67847
Cgl0347	capD	Predicted nucleoside-diphosphate sugar epimerases	2.99891e-07	6.96226e-05	1.71841e-18	1.31995e-13	2.18859e-10	-2.0289	-1.30863	-1.33493	-0.819053	3.34387
Cgl0348	Cgl0348	Predicted pyridoxal phosphate-dependent enzyme apparently involved in regulation of cell wall biogenesis	4.69794e-08	2.07802e-05	1.13544e-19	5.10321e-15	7.11674e-13	-2.06971	-1.29401	-1.07715	-0.754849	2.41783
Cgl0349	Cgl0349	Sugar transferases involved in lipopolysaccharide synthesis	6.22693e-06	4.62406e-06	1.00923e-05	2.06788e-09	4.4008e-09	-1.97415	-2.0427	-0.888017	-0.760114	0.496226
Cgl0350	Cgl0350	Predicted glycosyltransferases		0.000374809	1.01677e-06	0.0104051	2.97349e-06		-1.08667	-0.228454	-0.46574	-0.575784
Cgl0351	wzx	Membrane protein involved in the export of O-antigen and teichoic acid	0.0406222	0.00713931	5.86741e-13	0.000833606	3.15944e-08	-0.56845	-0.77383	-0.261191	-0.598609	-1.43328
Cgl0352	murA	UDP-N-acetylglucosamine enolpyruvyl transferase	0.000492098	6.37371e-05	8.85021e-07	3.53096e-07	3.5136e-12	-0.786353	-0.951546	-0.450031	-0.9172	-0.463752
Cgl0353	murB	UDP-N-acetylmuramate dehydrogenase	0.000568271	1.34734e-06	2.27931e-11	1.77294e-08	3.65736e-13	-0.771783	-1.32435	-0.528921	-1.02876	-0.975584
Cgl0354	Cgl0354	Glycosyltransferases involved in cell wall biogenesis	0.00734704	0.000102147	7.24038e-06	0.0114433	0.00322774	-0.8012	-1.31568	-0.507724	-0.597298	-1.14067
Cgl0355	tnp17a(ISCg17a)	Hypothetical protein	0.00055406	0.000428136	1.17637e-15	1.6498e-05	8.54293e-07	0.722178	0.79626	-0.747569	1.36312	-4.63056
Cgl0356	tnp17b(ISCg17a)	Hypothetical protein		0.000297447	1.6936e-11	3.76512e-05			3.77119	1.20638		-4.174
Cgl0357	tnp17c(ISCG17a)	Hypothetical protein	5.43858e-06	0.00348209	3.98314e-19	1.37467e-09	7.6751e-07	1.60088	0.899356	1.1998	1.18868	-4.60431
Cgl0358	Cgl0358	Hypothetical membrane protein	0.0286886		3.5331e-20		0.0370215	0.655167			-0.211683	-4.98646
Cgl0359	Cgl0359	Predicted acyltransferases		0.0244105	9.97427e-21	5.66201e-05	1.10419e-06		-0.448964	-0.435197	-0.5598	-4.69698
Cgl0360	udgA1	Predicted UDP-glucose 6-dehydrogenase		0.018355	2.12946e-07		4.24287e-13		-0.78427		-1.01572	-0.632463
Cgl0361	Cgl0361	Hypothetical protein			1.26767e-05		6.27475e-07				-0.495915	-0.713175
Cgl0362	Cgl0362	Hypothetical membrane protein		0.000193776	5.48447e-18	1.10919e-07	0.000860054		-1.01385	-0.481037	0.232323	-2.06789
Cgl0363	Cgl0363	Glycosyltransferases involved in cell wall biogenesis	0.0113205			0.000367058		0.607089		0.321395
Cgl0364	Cgl0364	Acetyltransferases (the isoleucine patch superfamily)		5.52557e-05	0.00026616	0.00807622			-1.85435	-0.403282		0.755868
Cgl0365	Cgl0365	Hypothetical protein	0.00021686		8.57689e-13	0.000884071	0.0206389	-1.04595		-0.499828	0.293195	4.82806
Cgl0366	lpd	Dihydrolipoamide dehydrogenase/glutathione oxidoreductase and related enzymes	0.0176864		1.7088e-17	0.00710394	0.00493004	-0.494692		0.165232	-0.163223	1.83916
Cgl0367	galU2	UDP-glucose pyrophosphorylase	2.51491e-05	1.32453e-06	1.81073e-07	1.27784e-09	3.27389e-10	-1.38747	-1.75631	-0.732268	-0.786366	0.734172
Cgl0368	Cgl0368	Uncharacterized ACR			8.10975e-06	0.00682909				-0.216257		-0.582191
Cgl0369	Cgl0369	Predicted transcriptional regulators	0.0186747	0.00331332	0.00133745	2.87522e-06	0.000555924	0.736821	0.997433	0.55797	-0.343416	0.378261
Cgl0370	sdhC	Hypothetical membrane protein	1.88596e-08	1.34734e-06	1.82521e-14	1.71207e-17	4.65205e-12	-1.91022	-1.42174	-2.36121	-1.14622	-1.57756
Cgl0371	sdhA	Succinate dehydrogenase/fumarate reductase, flavoprotein subunits	9.28909e-07	1.12779e-05	0.0156894	6.12176e-18	7.40672e-11	-1.72568	-1.47604	-2.40406	-0.909827	0.194107
Cgl0372	sdhB	Succinate dehydrogenase/fumarate reductase Fe-S protein	3.20834e-06	0.000534014	7.97107e-09	9.73742e-19	6.86017e-13	-1.69226	-1.11886	-2.42576	-1.0859	0.671414
Cgl0373	Cgl0373	Hypothetical membrane protein	4.74344e-06	0.000428136	2.76266e-10	1.81503e-12		-1.04815	-0.713158	-1.24253		0.969449
Cgl0374	Cgl0374	Hypothetical protein			3.06011e-13	0.00560979				0.516583		-3.45753
Cgl0375	Cgl0375	Hypothetical protein		0.00599153	2.26084e-08	0.000434514			-0.577533	0.54741		-1.17467
Cgl0376	Cgl0376	Uncharacterized membrane protein	1.07567e-07	4.05124e-05	0.000248705	1.72322e-11	0.000259216	2.46593	1.5548	1.02179	0.292253	-0.308807
Cgl0377	Cgl0377	Hypothetical protein	0.0429615		1.64583e-12	1.72795e-11	0.000302804	0.480419		1.00616	0.246234	1.15958
Cgl0378	Cgl0378	Hypothetical membrane protein			2.16302e-13	0.000879817	3.90086e-05			0.426042	0.537035	-1.96145
Cgl0379	Cgl0379	Transcriptional regulator	4.40625e-06	0.000420086	6.18317e-05	3.21607e-14	3.07191e-10	4.79388	3.55413	2.92201	2.1021	1.00398
Cgl0380	Cgl0380	Permeases of the major facilitator superfamily	4.88559e-07	0.000102875	1.23683e-11	7.9431e-18	2.29452e-09	3.35093	2.36851	2.36911	0.885091	1.74525
Cgl0381	Cgl0381	Permeases of the major facilitator superfamily	1.00261e-06	6.42772e-05	4.40831e-12	1.37781e-13	2.11673e-10	2.63177	2.03126	1.06052	0.831233	1.50896
Cgl0382	purU	Formyltetrahydrofolate hydrolase		0.0121625		4.61874e-05	0.000433869		-0.787151	-0.543576	-0.483508
Cgl0383	deoC	Deoxyribose-phosphate aldolase	0.017271	3.14856e-06	2.01567e-11	1.14814e-05	0.0318509	-0.553369	-1.44795	0.540988	-0.25599	-1.71472
Cgl0384	Cgl0384	Hypothetical protein	3.62185e-06	0.00051155	2.87258e-06	5.42011e-05	0.0415276	2.21669	1.64797	0.657026	0.567092	-1.7094
Cgl0385	Cgl0385	Uncharacterized BCR	0.0124756	4.09041e-07	7.77447e-06		4.88084e-07	1.34463	4.65072		1.10196	-0.988568
Cgl0386	ctpA	Cation transport ATPases		2.02072e-07	1.1371e-14	0.0387065	1.06041e-08		3.68003	-0.441227	2.46919	-4.56876
Cgl0387	Cgl0387	Hypothetical membrane protein	0.000565158	9.13182e-05	1.04625e-05		0.016213	2.57251	3.36099		-1.11493	-2.37373
Cgl0388	Cgl0388	Hypothetical membrane protein	2.41257e-09	5.78954e-06	0.000155824	8.13896e-06	0.00152989	2.62366	1.42421	-1.46876	-1.19908	-1.31947
Cgl0389	Cgl0389	ABC-type transporter, periplasmic component	0.0145488	0.0318612	2.9996e-05	2.07294e-10		0.737308	0.592533	-1.62176		-0.633511
Cgl0390	Cgl0390	ABC-type transporter, permease components	3.63637e-06	0.00135735	0.00335168		2.1574e-08	1.26408	0.764883		1.02581	-0.310225
Cgl0391	Cgl0391	ABC-type transporter, ATPase component			1.18103e-15	5.3779e-13				-1.45516		-1.77206
Cgl0392	Cgl0392	Hypothetical membrane protein	3.08967e-05	0.000129628	0.000739096	0.00109769	0.00391053	1.79084	1.48816	0.872174	-0.843729	-0.96933
Cgl0393	Cgl0393	Hypothetical membrane protein	0.000523561	0.00844512	7.18861e-09	1.25355e-09	0.0145068	1.76847	1.30196	1.47809	-0.559803	-1.78414
Cgl0394	Cgl0394	Hypothetical protein	1.76552e-05			2.31031e-15	0.000914263	1.5446		1.79476	0.322646
Cgl0395	Cgl0395	Hypothetical protein	0.000468632	0.0141434		5.43286e-07	2.22369e-07	-0.741528	0.488004	-0.536651	0.701829
Cgl0396	Cgl0396	Hypothetical protein	1.67739e-05	0.0130724	0.00201332	1.38695e-13	0.0361255	-1.55255	0.761811	-1.55846	-0.178972	0.349738
Cgl0397	murB2	UDP-N-acetylmuramate dehydrogenase	0.026686		2.853e-12	2.03451e-08	1.05855e-10	0.578577		0.889343	1.33505	1.94255
Cgl0398	Cgl0398	Hypothetical protein		0.000636588	1.2354e-12	4.14826e-08	2.07143e-08		0.906545	0.741537	0.834319	3.70722
Cgl0399	Cgl0399	Hypothetical protein			5.38032e-07	1.03971e-08				0.905235		1.67636
Cgl0400	Cgl0400	Acyl-CoA synthetases (AMP-forming)/AMP-acid ligases II			1.14725e-09		8.75739e-05				0.602588	1.44097
Cgl0401	Cgl0401	Predicted glycosyltransferases		0.00019484	3.31335e-11	0.000160134	6.39097e-05		-0.95392	-0.276736	0.28729	-0.710882
Cgl0403	cgtS4	Two-component system, sensory transduction histidine kinases	5.46002e-06	0.024846	0.00155569	4.90502e-12	0.0465019	-1.35622	-0.540049	-0.852484	0.119624	0.239371
Cgl0404	cgtR4	Two-component system, response regulators consisting of a CheY-like receiver domain and a HTH DNA-binding domain	5.97376e-08	0.0448933	2.6169e-07	1.39115e-12		-1.5963	-0.393769	-0.900205		0.545215
Cgl0405	Cgl0405	Hypothetical protein	8.03831e-06	0.0200147	6.09503e-05			-1.24537	-0.554241			-0.985831
Cgl0406	Cgl0406	ABC-type transport systems, involved in lipoprotein release, permease components			6.01866e-13	1.48039e-08	7.47738e-08			-0.667769	0.695307	1.86487
Cgl0407	Cgl0407	Hypothetical protein	0.023579		1.29898e-12	0.000548382	4.449e-11	0.401772		0.310621	0.971831	2.02776
Cgl0408	ppx1	Exopolyphosphatase	0.0272366	0.000133335		2.65199e-06	0.00218233	-0.457254	-0.916848	-0.423013	0.236604
Cgl0409	Cgl0409	Hypothetical membrane protein		0.00046721					-0.835684
Cgl0410	proC	Pyrroline-5-carboxylate reductase	0.0167819		3.97456e-15	1.13511e-08	4.67591e-14	-0.662765		0.45186	0.93765	1.21231
Cgl0411	Cgl0411	Hypothetical protein	0.000389831		0.00257482	2.17148e-07		-0.862568		-0.575528		0.284555
Cgl0412	#N/A	Hypothetical protein	7.12939e-05	3.84001e-08	4.43233e-06	1.03206e-06		-0.948691	-1.78543	-0.876263		-1.0848
Cgl0413	Cgl0413	Hypothetical protein		0.000174353		4.75995e-09			1.60742	-1.07959
Cgl0415	Cgl0415	Phosphoserine phosphatase				0.000730114				0.33286
Cgl0416	#N/A	Hypothetical protein		0.0152903			0.00400462		-0.715942		0.791371
Cgl0417	hemA	Glutamyl-tRNA reductase	0.000676461			2.34648e-07	6.53863e-08	1.34234		0.828166	0.899162
Cgl0418	hemC	Porphobilinogen deaminase	0.0149918	0.00127856	1.97948e-14	1.19389e-09	2.37928e-10	0.550221	0.796844	0.847166	0.902498	2.18363
Cgl0419	Cgl0419	Hypothetical protein	5.26034e-06		1.34414e-12	2.58836e-15	6.82062e-06	2.03333		2.29779	0.755254	-2.46518
Cgl0420	Cgl0420	Transcriptional regulator	6.36775e-05	0.0120405	0.00039046	1.10502e-12	1.17173e-06	1.09888	0.62799	1.71847	-0.902143	-0.824465
Cgl0421	Cgl0421	Permeases of the major facilitator superfamily	0.000635738	0.00163484	6.58518e-13	0.0261479		0.813026	0.747822	-0.238583		-2.14861
Cgl0422	qsuB	Sugar phosphate isomerases/epimerases	0.00165308	0.000608266	3.01485e-09	7.02911e-07	0.000271053	0.75522	0.879002	-0.60731	-0.393335	-1.21124
Cgl0423	qsuC	3-dehydroquinate dehydratase			0.0420151							-0.262401
Cgl0424	qsuD	Shikimate 5-dehydrogenase		0.000591936	6.11516e-05	0.000195939			-0.630109	0.27048		0.386835
Cgl0425	Cgl0425	Hypothetical protein	0.0475647		5.40439e-06	0.00677885	9.43383e-05	-0.440272		0.454256	0.678551	-1.07562
Cgl0426	Cgl0426	ABC-type transporter, ATPase component	6.56318e-05			0.00660061	4.82779e-09	-1.14515		-0.359743	-1.23481
Cgl0427	Cgl0427	ABC-type transporter, permease components	1.44224e-05			0.000583635	9.49596e-16	-1.36384		-0.303595	-1.82013
Cgl0428	Cgl0428	ABC-type transporter, periplasmic component	1.10285e-07	7.86307e-07		0.000508958	4.43166e-19	-1.8266	-1.50366	-0.288317	-2.55275
Cgl0429	hemD	Uroporphyrinogen-III synthase	3.00546e-05	0.00266483	1.03496e-10	0.00018197	0.00590788	1.29843	0.834448	0.204415	-0.145329	-0.673996
Cgl0430	Cgl0430	Hypothetical protein	0.000763029	0.0492963	3.17083e-07	1.66031e-11	2.61645e-07	0.78092	0.471639	1.31156	0.686653	-0.828252
Cgl0431	hemB	Delta-aminolevulinic acid dehydratase			1.80379e-12	0.00156881				0.217778		1.36717
Cgl0432	Cgl0432	Hypothetical membrane protein			6.46757e-10							2.28183
Cgl0433	Cgl0433	Hypothetical membrane protein	0.00233313		2.44008e-12	0.00883277		-0.506395		0.215824		2.6126
Cgl0434	Cgl0434	Cation transport ATPases			2.00368e-18		1.40459e-07				0.408523	2.06935
Cgl0435	hemE	Uroporphyrinogen-III decarboxylase	0.0005238	0.000643572	2.92483e-10	1.02896e-13	1.69049e-09	0.930593	-0.882764	1.44137	0.808455	1.49889
Cgl0436	hemY	Protoporphyrinogen oxidase	0.0149792	0.00151979	2.06972e-11	4.91903e-13	1.58437e-06	0.430677	0.613294	0.972506	0.366473	1.13954
Cgl0437	hemL	Glutamate-1-semialdehyde aminotransferase	6.80771e-07	1.27267e-07	9.72319e-09	1.21767e-19	1.6879e-19	-1.7308	1.88071	-2.06535	2.06472	0.543015
Cgl0438	Cgl0438	Phosphoglycerate mutase/fructose-2,6-bisphosphatase	0.000473677	9.91467e-07	1.42213e-16	1.83541e-19	5.74364e-18	-1.11976	1.93341	-1.94671	1.7236	2.80282
Cgl0439	Cgl0439	Thiol-disulfide isomerase and thioredoxins	4.96939e-05	2.75929e-06	1.14087e-10	2.90597e-17	2.47193e-16	-1.41647	1.82446	-1.80365	1.90304	1.24821
Cgl0440	ccsA	Cytochrome c biogenesis protein	5.25351e-05	1.10061e-06	7.55377e-12	8.27186e-14	1.42946e-13	-1.24801	1.75235	-1.6079	2.01524	3.03981
Cgl0441	Cgl0441	ResB protein required for cytochrome c biosynthesis	9.68608e-06	3.08971e-08	1.56453e-17	4.95543e-14	5.74364e-18	-1.39982	2.1669	-1.15487	2.24703	3.86454
Cgl0442	ccsB	ABC-type transport system involved in cytochrome c biogenesis, permease component	4.12049e-07	1.23734e-07	4.47564e-17	2.15373e-13	2.81793e-15	-1.67011	1.81933	-1.09415	1.60836	5.01445
Cgl0443	Cgl0443	Hypothetical protein	7.47943e-05	0.00618607	4.42008e-11			2.585	1.56233			-3.69752
Cgl0444	Cgl0444	Putative translation initiation inhibitor			4.25932e-12		0.0366708				-0.804082	-4.76298
Cgl0445	Cgl0445	Predicted transcriptional regulators	2.41245e-05	0.000176475	2.31714e-16	0.00016249	0.000514991	-1.66215	-1.38045	-0.743033	0.596235	-2.64891
Cgl0446	Cgl0446	Hypothetical protein	0.00753018	9.80934e-06	1.29708e-15	9.76874e-06	7.97867e-07	-0.74935	-1.51248	-0.559793	0.547035	-1.71672
Cgl0447	Cgl0447	Hypothetical membrane protein	0.000385786	0.0195501	7.61489e-15	1.31303e-09	2.36641e-13	-1.30128	-0.768324	-0.633236	1.32707	-1.50122
Cgl0448	menA	1,4-dihydroxy-2-naphthoate octaprenyltransferase	7.16102e-06	1.52352e-07	3.02058e-09	3.94663e-08	3.53659e-06	-1.23464	-1.70313	-0.655984	0.615358	-1.2203
Cgl0449	Cgl0449	Hypothetical protein				2.36144e-07	4.67861e-10			0.487661	0.744077
Cgl0450	menE	Acyl-CoA synthetases (AMP-forming)/AMP-acid ligases II	0.00131957	0.0192368	1.85288e-07	0.000103691	0.000546254	0.766279	0.535701	0.428089	0.328196	0.996397
Cgl0451	Cgl0451	Predicted membrane protein	0.0119941	0.0209665	4.3652e-08	0.023739	8.07757e-05	1.09189	0.978572	0.524864	0.992989	2.42109
Cgl0452	Cgl0452	NAD-dependent aldehyde dehydrogenases	0.00320979		5.64114e-18	1.31419e-09	4.72861e-12	0.708095		1.34067	1.35564	4.60495
Cgl0453	Cgl0453	Dihydrodipicolinate synthase/N-acetylneuraminate lyase		0.000431666	6.03535e-16	7.39356e-09	3.0456e-10		-0.861744	1.26961	1.18191	3.323
Cgl0454	Cgl0454	Transcriptional regulator	8.31532e-05	0.000256851	6.08583e-06		5.51528e-05	-0.95878	-0.866292		-0.423427	-0.568027
Cgl0455	Cgl0455	Hypothetical protein	0.00114188		2.21006e-14	0.0353241	1.43899e-07	-1.35191		-0.256737	0.637965	-1.51647
Cgl0456	Cgl0456	Hypothetical protein		0.00201372	3.38611e-09	2.48753e-10	8.11647e-05		0.767607	1.18724	0.462306	-1.24532
Cgl0457	Cgl0457	Hypothetical protein				0.000168468	0.00137837			0.746278	0.677465
Cgl0458	Cgl0458	Hypothetical protein			1.42954e-10	1.74705e-06	8.94196e-05			0.889789	0.643245	-2.06521
Cgl0459	Cgl0459	Hypothetical membrane protein	0.0115104		3.68685e-10		0.0174129	-1.04462			0.250391	3.52167
Cgl0460	pitA	Phosphate/sulphate permeases			3.28562e-14		1.52417e-07				0.448296	1.64378
Cgl0461	#N/A	Hypothetical protein			3.512e-13							-5.09072
Cgl0462	#N/A	Hypothetical protein		1.60335e-05	1.21971e-10		2.87313e-07		1.22877		1.20846	-2.22334
Cgl0463	menB	Dihydroxynaphthoic acid synthase		0.0313645	7.83488e-09	0.00102013	0.000183295		0.55702	0.437617	0.561223	1.86519
Cgl0464	Cgl0464	Peptidase E		0.0392389		7.15988e-07	2.18859e-10		-0.434708	0.832192	1.48147
Cgl0465	Cgl0465	Pterin-4a-carbinolamine dehydratase	0.00224835	0.00526506		7.80339e-07		-0.828384	-0.78524	1.72019
Cgl0466	menC	O-succinylbenzoate synthase and related enzymes		0.00429272	3.83863e-08	1.20499e-09	1.03077e-08		-0.682561	0.792882	0.687395	0.79136
Cgl0467	menD	2-succinyl-6-hydroxy-2,4-cyclohexadiene-1-carboxylate synthase	1.44224e-05	0.00382228	4.49395e-16	6.27825e-07	1.57543e-11	0.981248	0.567256	0.370153	0.746181	1.93185
Cgl0468	Cgl0468	Hypothetical membrane protein		0.0214461	3.64913e-08	0.00635034	3.93268e-07		0.624804	0.26215	0.642145	1.45195
Cgl0469	Cgl0469	Predicted glycosyltransferases	0.00167189		7.25457e-15	0.0233268	2.41247e-05	-0.535025		0.111276	0.257433	-1.23752
Cgl0470	Cgl0470	Gamma-aminobutyrate permease and related permeases	5.57185e-05	0.004147		0.000172342	1.36442e-07	1.00521	0.669412	0.309486	0.554993
Cgl0471	ubiE	Methylase involved in ubiquinone/menaquinone biosynthesis	0.00121338	0.037498	2.63567e-10	1.26941e-08	0.00566135	-0.626598	-0.379495	-0.61096	0.204965	1.3257
Cgl0472	Cgl0472	Dehydrogenases (flavoproteins)	6.18178e-05	5.65356e-07	9.14563e-06	1.70764e-10	0.000196385	-0.773502	-1.16486	-0.844491	0.352585	0.591109
Cgl0473	Cgl0473	Geranylgeranyl pyrophosphate synthase	0.00291915		2.05235e-05	1.24655e-11		-0.592034		-0.877665		-0.506142
Cgl0474	secE	Preprotein translocase subunit SecE	9.67702e-05	9.17882e-06	6.76826e-15		0.0234189	-1.02164	-1.24638		-0.211318	-2.29534
Cgl0475	nusG	Transcription antiterminator			1.21429e-10		2.17831e-08				-0.556439	-0.80645
Cgl0476	rplK	Ribosomal protein L11	2.41245e-05	1.27267e-07	1.71374e-19	5.14419e-09		1.06931	1.62683	-0.532311		2.76257
Cgl0477	rplA	Ribosomal protein L1		2.52551e-06	8.82803e-19	1.49321e-08			2.02946	-0.644281		3.34423
Cgl0478	Cgl0478	Regulator of polyketide synthase expression	0.0108822		0.000796012	0.000509359		0.712533		0.470423		0.588038
Cgl0479	gabT	PLP-dependent aminotransferases		0.00921534	0.0464966				0.891792			-0.391215
Cgl0480	gabD2	NAD-dependent aldehyde dehydrogenases		0.0149141	4.06233e-15	0.0184344			0.824322	0.396992		-2.97354
Cgl0481	Cgl0481	Amino acid permeases	0.00994641	1.60807e-05	5.49564e-08	0.013155	0.0264243	0.860896	1.93388	0.524824	0.484146	-1.54625
Cgl0482	Cgl0482	Cation transport ATPases		3.53778e-05	3.80749e-24	3.29178e-15	1.02066e-14		-2.84304	2.37251	1.54916	-5.35783
Cgl0483	Cgl0483	Phytoene dehydrogenase and related proteins			1.70765e-14	4.48456e-08	5.95488e-06			-0.516911	0.418299	-1.43731
Cgl0484	Cgl0484	Hypothetical protein	5.26482e-05	0.0111094	1.65101e-14			-1.1623	-0.630701			-1.9795
Cgl0485	rplJ	Ribosomal protein L10		6.22676e-05	1.0614e-22	3.49795e-08	1.71352e-09		1.29371	-0.486813	-0.598867	4.19221
Cgl0486	rplL	Ribosomal protein L7/L12		3.05314e-05	7.44508e-20	6.37021e-07	2.85504e-08		1.77015	-0.581448	-0.726635	4.07925
Cgl0487	Cgl0487	Hypothetical membrane protein		0.000715445	4.12987e-13	2.28807e-07	0.049765		-0.612452	-0.535408	-0.14671	-1.31964
Cgl0488	rpoB	DNA-directed RNA polymerase beta subunit/140 kD subunit (split gene in Mjan, Mthe, Aful)		0.019307	7.30788e-14	6.36665e-07			0.558132	-0.30612		0.855647
Cgl0489	rpoC	DNA-directed RNA polymerase beta' subunit/160 kD subunit (split gene in archaea and Syn)		0.0464077	4.8499e-20	5.66541e-11	2.48523e-07		0.633624	-0.705493	-0.423994	2.51665
Cgl0490	Cgl0490	Hypothetical membrane protein				0.0171604				0.494998
Cgl0491	Cgl0491	Predicted transcriptional regulators	0.00219567	0.0241883	2.13049e-08	1.09733e-05		-0.755944	-0.533164	0.466588		-1.00492
Cgl0492	Cgl0492	Hypothetical protein	0.000416087		0.00201345		0.00353014	-0.968594			0.574122	-0.717306
Cgl0493	rpsL	Ribosomal protein S12	0.0111121	0.0266927	1.62165e-10	1.40089e-06		0.791471	0.670901	-0.395587		0.954171
Cgl0494	rpsG	Ribosomal protein S7	0.0134725		3.01138e-15	1.80932e-06	4.28683e-09	0.816718		-0.483919	-0.779232	2.41356
Cgl0495	fusA	Translation elongation and release factors (GTPases)		0.00460526	6.86312e-07	6.6048e-06	0.00170575		1.41258	-0.570617	-0.385131	-1.41907
Cgl0496	#N/A	Hypothetical protein		0.00324877	1.01317e-10		4.6666e-07		1.27473		0.869883	2.75911
Cgl0497	tuf	GTPases - translation elongation factors		7.64447e-06	2.27581e-20	9.7015e-12	9.25407e-09		1.51461	-0.708796	-0.466732	2.38509
Cgl0498	#N/A	Hypothetical protein	0.000857471		0.000318045			1.32027				1.79129
Cgl0499	Cgl0499	Hypothetical protein		0.00128101	0.00335662	0.0290756	0.00776078		-0.757811	-0.22063	-0.354913	-0.439997
Cgl0500	Cgl0500	ABC-type transporter, ATPase component	0.0236397		1.18718e-07	4.99573e-06	1.53882e-05	0.752391		-0.751737	-1.20719	2.16421
Cgl0501	Cgl0501	ABC-type transporter, permease components	0.00116049		2.58652e-07	4.79571e-10	2.37647e-05	1.21974		-1.15369	-0.833258	1.24844
Cgl0502	Cgl0502	ABC-type transporter, permease components	0.00726782	0.00434776		6.51296e-10	3.53584e-08	1.22171	1.06834	-1.32534	-1.44533
Cgl0503	Cgl0503	Acetyl-CoA hydrolase			1.05826e-09							-2.57082
Cgl0504	rpsJ	Ribosomal protein S10	0.000741615		1.76139e-21	2.60787e-09	1.16434e-15	1.04187		-0.465061	-1.2108	-2.5769
Cgl0505	rplC	Ribosomal protein L3					0.000440796				-1.14138
Cgl0506	#N/A	Hypothetical protein		0.0235733		0.00358416	8.27403e-06		1.36589	-0.456647	-0.932365
Cgl0507	rplD	Ribosomal protein L4	0.032402	0.0224325	5.87214e-16	4.34647e-09	4.26919e-13	0.659799	0.721284	-0.605323	-1.1319	1.77317
Cgl0509	#N/A	Hypothetical protein	0.02776	0.0253852	7.88532e-12	1.03182e-08	1.04577e-09	0.67342	0.690834	-0.745189	-0.947265	3.35553
Cgl0510	rplB	Ribosomal protein L2	0.0248104		1.33665e-15	0.000123562	2.33484e-08	0.679936		-0.517544	-1.05915	3.19505
Cgl0511	rpsS	Ribosomal protein S19	0.000887322		2.94946e-12	1.88289e-08	7.56355e-09	0.754146		-0.785838	-0.939847	3.79405
Cgl0512	#N/A	Hypothetical protein	0.0413575		1.03053e-08	1.65274e-05	9.84588e-07	0.538854		-0.650116	-1.1497	3.999
Cgl0513	rplV	Ribosomal protein L22	0.000418766		5.40079e-13	2.66142e-06	3.22588e-06	0.929079		-0.852781	-0.87656	3.69152
Cgl0514	rpsC	Ribosomal protein S3	0.0433691		3.77123e-19	1.62298e-11	7.15818e-12	0.637806		-0.830352	-0.9291	2.61169
Cgl0515	rplP	Ribosomal protein L16/L10E			3.67985e-16	3.93904e-09	1.42771e-08			-0.872933	-0.856791	2.86367
Cgl0516	rpmC	Ribosomal protein L29			5.71698e-19	8.81432e-12	4.09083e-11			-0.861835	-0.830271	3.50968
Cgl0518	#N/A	Hypothetical protein	0.0313119	0.00142496	6.90525e-10	3.55868e-09	9.19247e-09	0.733014	1.06234	-0.829605	-1.01919	3.44054
Cgl0519	Cgl0519	Hypothetical membrane protein	3.13984e-05	0.000144582	0.000372227		0.0122508	-1.41482	-1.22861		0.38319	-0.774206
Cgl0520	Cgl0520	Hypothetical protein	1.10285e-07	2.11202e-06	3.2935e-07	0.010634		-2.66892	-2.01958	-0.247141		0.877289
Cgl0521	rplN	Ribosomal protein L14		0.00124984	1.5628e-07	1.10502e-12			1.11588	-0.864648		0.455089
Cgl0522	rplX	Ribosomal protein L24	0.00341332		2.63606e-14	9.90448e-10		0.730295		-0.799449		2.42621
Cgl0523	rplE	Ribosomal protein L5		0.00169196	9.26921e-18	7.77717e-11			0.903678	-0.881888		3.05103
Cgl0524	Cgl0524	Hypothetical protein	0.000370741	0.00386446	1.87466e-08		0.000244412	-0.874608	-0.664529		-0.313431	1.12145
Cgl0525	dkg	Aldo/keto reductases, related to diketogulonate reductase	0.000530609	0.00903877	1.78767e-11	1.18216e-11	0.00413198	-1.04329	-0.748531	1.09744	0.201286	-0.930931
Cgl0526	Cgl0526	Hypothetical protein	0.00224835	0.0220234	2.35127e-08	5.59265e-09	0.000254084	0.957393	0.744341	1.05586	0.567353	-1.27606
Cgl0527	fdhD	Uncharacterized protein required for formate dehydrogenase activity	0.000865107		1.30975e-08	2.6376e-14	0.000601104	1.30097		1.799	0.309418	1.24971
Cgl0528	Cgl0528	Hypothetical protein	7.31738e-06	7.976e-05	0.000114348	9.47802e-09	5.0416e-05	1.94567	1.92834	1.69293	0.70643	-0.717046
Cgl0529	fdhF	Anaerobic dehydrogenases, typically selenocysteine-containing	0.00439711		1.8822e-06	1.55069e-17	3.3275e-05	0.601154		2.11308	0.285613	0.359756
Cgl0530	Cgl0530	Hypothetical protein	5.26034e-06	5.61761e-07	1.02781e-13	6.30875e-14	1.49431e-20	-1.28951	-1.55163	-0.968342	-2.32761	-1.28879
Cgl0531	Cgl0531	ABC-type transporter, permease components	0.00445085		1.97249e-10	3.62893e-17	9.22926e-10	-0.870385		-2.21714	-1.07552	2.67957
Cgl0532	Cgl0532	ABC-type transporter, duplicated ATPase component	0.00968469		3.5143e-11	3.02039e-19	4.46747e-12	-0.654966		-2.37478	-0.93277	1.24767
Cgl0533	Cgl0533	ABC-type transporter, permease components	0.00136131	0.00245785	6.17326e-12	3.16184e-18	1.81336e-15	-0.784026	-0.735202	-2.20612	-1.69293	1.72491
Cgl0534	Cgl0534	Hypothetical membrane protein	0.001848		3.19802e-13	7.11173e-17	5.67185e-16	-0.848793		-1.95169	-1.81455	1.90929
Cgl0535	Cgl0535	Hypothetical protein	0.0106062			1.24691e-13	3.36856e-15	-0.667101		-1.49653	-1.90543
Cgl0536	Cgl0536	Histone acetyltransferase HPA2 and related acetyltransferases		0.0035218		0.0320062			1.47254	0.402247
Cgl0537	rpsH	Ribosomal protein S8			1.50531e-05	3.19287e-10	7.38937e-09			-0.893919	-0.764373	0.475783
Cgl0538	rplF	Ribosomal protein L6			1.35405e-19	2.06958e-12	7.30066e-12			-0.884528	-0.873028	3.13427
Cgl0539	rplR	Ribosomal protein L18		0.019234	2.20181e-16	6.29964e-11	1.99108e-09		-0.529134	-0.991736	-0.843341	3.33312
Cgl0540	rpsE	Ribosomal protein S5		3.20602e-05	4.88715e-15	1.16625e-10	2.43331e-10		-1.26783	-0.948009	-0.961034	3.91329
Cgl0542	rplO	Ribosomal protein L15			5.12107e-20	4.15714e-15	6.04318e-15			-1.18386	-1.216	2.91913
Cgl0543	#N/A	Hypothetical protein			4.13078e-14	3.32465e-10	1.03674e-10			-1.03659	-1.1925	4.19578
Cgl0544	Cgl0544	NAD-dependent aldehyde dehydrogenases		0.00185984	0.00436114	1.12725e-08	2.67281e-06		-1.21687	-1.01796	-1.68219	-1.14329
Cgl0545	Cgl0545	Hypothetical membrane protein	0.00595158	0.00316942	4.83809e-06	2.31703e-08	2.82599e-08	-1.23121	-1.25234	-1.24622	-2.49413	-2.09119
Cgl0546	betB	NAD-dependent aldehyde dehydrogenases		0.00139227	2.93302e-06				1.06543			-0.664958
Cgl0547	creD	Hypothetical protein		0.00392656	7.03631e-10	0.000356456			1.3851	0.674236		-1.48485
Cgl0548	creE	Uncharacterized NAD(FAD)-dependent dehydrogenases	0.00202639	0.000465957		0.000783253		1.01966	1.2717	0.651765
Cgl0550	creG	Dehydrogenases with different specificities (related to short-chain alcohol dehydrogenases)		0.00374773		0.000985669			1.20664	1.14241
Cgl0551	creH	Phosphoenolpyruvate synthase/pyruvate phosphate dikinase		0.000112963		0.000191088			1.92972	0.828016
Cgl0552	creI	Phosphoenolpyruvate synthase/pyruvate phosphate dikinase		0.0189281		0.0290719			0.824941	0.400567
Cgl0553	creJ	Cytochrome P450	0.0125624	0.0160323	7.6095e-09	4.48856e-05		0.852698	0.871107	0.714443		-1.70305
Cgl0554	Cgl0554	Transcriptional regulator	0.000276764	0.0425657	4.87013e-09	4.7169e-06	1.68249e-09	-0.814406	-0.422817	0.584287	1.08168	-1.1841
Cgl0555	secY	Preprotein translocase subunit SecY	0.0016198		0.0223589		2.12474e-08	-0.679737			-0.455105	-0.136963
Cgl0557	#N/A	Hypothetical protein	0.000697873		4.74345e-06			-1.18293				1.92531
Cgl0558	map1	Methionine aminopeptidase		0.0364977	3.01692e-07	9.03821e-05			-0.339074	-0.304587		-0.54998
Cgl0559	Cgl0559	Uncharacterized BCR	0.0005872	0.00186472		1.83771e-08	1.48462e-11	-0.850818	-0.765436	-0.46857	-0.7457
Cgl0560	infA	Translation initiation factor IF-1	0.0244266		7.74829e-07	3.63371e-08	1.01858e-10	0.686409		-0.410942	-0.637343	-0.365529
Cgl0561	rpsM	Ribosomal protein S13			2.0081e-17	1.67325e-06	5.91686e-11			-0.40963	-0.871844	2.70252
Cgl0562	rpsK	Ribosomal protein S11	0.00752218		1.90779e-20	1.21714e-08	2.76091e-13	0.726864		-0.446282	-0.925455	3.65879
Cgl0563	rpsD	Ribosomal protein S4 and related proteins	0.0187383		8.16335e-19	6.99575e-06	7.44859e-09	0.713684		-0.446053	-0.764351	3.94292
Cgl0564	rpoA	DNA-directed RNA polymerase alpha subunit/40 kD subunit		0.0149581	5.3086e-21	1.77e-09	1.12974e-11		0.668673	-0.559629	-0.807179	3.24982
Cgl0565	#N/A	Hypothetical protein		0.00723679	2.1885e-13	1.98678e-06	1.09577e-06		1.29037	-0.535116	-0.599824	3.94975
Cgl0566	rplQ	Ribosomal protein L17		0.0126048	1.12253e-21	1.19552e-11	6.83407e-13		0.747101	-0.688537	-0.864605	3.87724
Cgl0567	truA	Pseudouridylate synthase (tRNA psi55)	0.00766791	0.00796438	0.00074318	0.000623986	3.39849e-08	0.951728	0.989368	-0.355235	-0.993407	0.853395
Cgl0568	Cgl0568	Hypothetical membrane protein	0.00223047	0.00505113	8.26491e-11			0.623027	0.571994			1.89744
Cgl0569	Cgl0569	Hypothetical protein		0.00678482	9.89489e-13		0.000484365		1.35136		0.553222	-2.35078
Cgl0570	Cgl0570	Hypothetical protein	0.0093872		2.17424e-05	0.000489099	0.000248553	1.26754		0.81391	0.90734	-1.54557
Cgl0571	Cgl0571	Hypothetical protein	0.00100234	0.00342566	1.9688e-12	5.48533e-06	0.00267075	1.41636	1.19256	1.0309	-0.759689	-2.56105
Cgl0572	Cgl0572	FAD/FMN-containing dehydrogenases	1.21724e-05		5.89926e-17	1.15391e-13	3.45483e-16	0.957619		1.50919	1.74603	-1.63277
Cgl0573	cma	Cyclopropane fatty acid synthase and related methyltransferases	1.38213e-07	0.000282993	8.08451e-17	8.39358e-14	2.08913e-11	1.65451	0.897397	2.49101	1.28915	4.42999
Cgl0574	Cgl0574	Hypothetical membrane protein	0.0409079	0.000886728		1.07774e-13	9.32936e-06	0.433835	-0.785346	1.94944	0.727616
Cgl0575	Cgl0575	Subtilisin-like serine proteases	2.93816e-06	0.000254589	3.81558e-05	7.89424e-16	1.74936e-05	2.28882	1.79014	2.50446	0.736333	-0.704725
Cgl0576	Cgl0576	Hypothetical membrane protein	0.000194328	3.16985e-07	2.73523e-12			2.02216	4.04061			-3.25891
Cgl0577	Cgl0577	DNA segregation ATPase FtsK/SpoIIIE and related proteins	7.31738e-06	1.96103e-07	1.62074e-11			2.04113	3.08375			-1.83626
Cgl0578	Cgl0578	Hypothetical protein		0.00552886	1.48585e-12	0.00416103	0.00393923		1.25672	0.499356	0.615242	-2.68694
Cgl0579	Cgl0579	Hypothetical protein	0.0309899	0.0419588	4.88636e-06	0.00265329	0.013432	1.14076	1.40783	0.769511	0.881369	-1.66399
Cgl0580	Cgl0580	Hypothetical protein			1.82877e-12							-5.13156
Cgl0581	rplM	Ribosomal protein L13			1.58977e-10	2.8678e-09	3.12114e-12			-0.727991	-1.14968	0.941232
Cgl0582	rpsI	Ribosomal protein S9		0.041625	1.76034e-17	1.43002e-09	7.88916e-13		0.623735	-0.751138	-1.22677	2.6763
Cgl0583	Cgl0583	Phosphomannomutase			2.24728e-14	1.26309e-08	7.66745e-09			0.613363	-0.609321	1.70248
Cgl0584	Cgl0584	Hypothetical protein	0.00261172		1.25412e-14	2.5223e-05	8.02595e-06	-0.799235		0.765402	-1.07297	-4.31562
Cgl0585	Cgl0585	Hypothetical protein			4.75956e-05	3.09659e-06				0.915892		-1.24927
Cgl0586	Cgl0586	Hypothetical protein	0.00417439	2.1342e-05			0.0304411	-0.88431	-1.50078		0.748909
Cgl0587	Cgl0587	Hypothetical protein			5.28285e-06	1.91642e-10	0.00837047			-0.64533	0.156734	0.341282
Cgl0588	alr	Alanine racemase	0.000495016		1.45124e-10	7.53339e-05	0.000161564	0.992118		0.372967	0.359279	1.75527
Cgl0589	Cgl0589	Predicted ATPase or kinase			0.0373609	2.02189e-05				0.480786		0.213981
Cgl0590	Cgl0590	Predicted permease		0.000250008					-1.24534
Cgl0591	papA	Predicted hydrolases or acyltransferases (alpha/beta hydrolase superfamily)	0.00552727		1.89955e-08	0.0289755	1.6823e-12	-0.728796		0.13675	0.93018	0.494516
Cgl0592	Cgl0592	Inactive homologs of metal-dependent proteases, putative molecular chaperones			2.96172e-10	0.000760306	4.10693e-10			0.316361	1.03579	1.1159
Cgl0593	Cgl0593	Acetyltransferases			2.62564e-13	0.00501524	3.23363e-09			0.236747	0.845713	1.79775
Cgl0594	gcp	Metal-dependent proteases with possible chaperone activity			1.32932e-13		7.24897e-06				0.34411	1.40683
Cgl0595	Cgl0595	Predicted sugar kinase		7.1097e-05			1.80487e-09		-0.895729		-0.707675
Cgl0596	Cgl0596	Hypothetical protein	0.00534627	0.00137287	0.00119237		6.40824e-07	-0.84184	-1.00515		-1.0442	1.31487
Cgl0597	groES	Co-chaperonin GroES (HSP10)	5.31372e-06	6.42425e-06	0.00676859	3.78195e-13	1.02066e-14	1.94156	1.89424	-1.18011	-1.47412	0.211741
Cgl0598	'groEL	Chaperonin GroEL (HSP60 family)	1.23402e-07	6.42772e-05	3.12191e-12	1.90143e-13	2.81793e-15	2.35394	1.36075	-1.19795	-1.54697	1.0445
Cgl0599	whiB3	Hypothetical protein	1.15772e-06	0.0124238	0.000474492	0.00148192	0.000708372	3.05856	-1.04032	-0.510817	-1.04152	-1.39051
Cgl0600	sigD	DNA-directed RNA polymerase specialized sigma subunits, sigma24 homologs		0.00509098	1.59957e-12	1.79948e-07			-0.66812	0.638188		-1.67136
Cgl0601	Cgl0601	Hypothetical protein	1.57747e-07	1.12779e-05	2.54668e-16	1.4312e-09	1.01844e-05	-2.29844	-1.6924	-0.636509	-0.329008	1.55516
Cgl0602	Cgl0602	Hypothetical protein	0.0001455	0.000632437	9.86477e-09	1.51333e-10	9.7104e-07	-1.21143	-1.01237	-1.1463	0.72746	-1.29232
Cgl0603	guaB2	IMP dehydrogenase/GMP reductase	0.026254		2.32262e-13		0.0131543	0.35957			-0.144375	1.27315
Cgl0604	guaB3	IMP dehydrogenase/GMP reductase			2.91527e-09		5.37474e-08				-0.695197	-0.956703
Cgl0605	Cgl0605	Permeases of the drug/metabolite transporter (DMT) superfamily		0.00726511	2.33965e-11	0.000351817	5.36071e-08		-0.75203	-0.369514	-0.956379	-2.13367
Cgl0606	Cgl0606	Transcriptional regulator			2.25699e-13	1.25188e-06				-1.30135		-4.0365
Cgl0607	guaA	GMP synthase - PP-ATPase domain	1.93285e-05		8.61807e-11	5.89527e-09		-1.21116		-0.742586		1.06555
Cgl0608	Cgl0608	Hypothetical protein	0.000256357	0.0283924	1.30185e-15	2.47899e-10		-1.07209	-0.580389	0.896971		-1.65483
Cgl0609	Cgl0609	Hypothetical protein	0.0020475		1.182e-13	1.91461e-09	0.00191473	1.1141		1.19855	-0.361772	-2.28347
Cgl0610	Cgl0610	Hypothetical membrane protein	3.69771e-08	0.000136552	9.79686e-15	2.73904e-12		3.57062	1.77518	1.15264		-1.36158
Cgl0611	cgtS7	Two-component system, sensory transduction histidine kinases	6.21186e-09	0.000412683	2.37175e-16	7.34857e-09	7.90969e-07	2.86125	1.20059	0.84273	-0.458927	-1.90113
Cgl0612	cgtR7	Two-component system, response regulators consisting of a CheY-like receiver domain and a HTH DNA-binding domain		9.53353e-05	7.67699e-11	0.0221961	9.09958e-06		-0.95064	0.17705	0.403844	-0.867856
Cgl0613	Cgl0613	Hypothetical protein	0.0312594		1.56292e-05	0.00642641	3.63964e-05	-0.359067		0.229238	-0.408589	0.671925
Cgl0614	Cgl0614	Hypothetical membrane protein		0.00299399	1.3446e-10	0.00159188	0.0195696		-0.690816	0.260107	-0.23834	-1.33788
Cgl0615	Cgl0615	Hypothetical protein			2.95027e-09	0.0322759	3.07191e-10			0.269895	-1.27613	-1.69005
Cgl0616	Cgl0616	Hypothetical protein		8.43991e-05	8.36098e-17		6.59576e-06		-1.64666		-0.502202	-1.90913
Cgl0617	Cgl0617	Hypothetical protein		0.00017192	1.81942e-13		4.45219e-06		-1.06574		-0.639173	-1.47701
Cgl0618	Cgl0618	Hypothetical protein	1.31747e-06		0.00692642	8.3441e-10	0.000425565	1.18118		-0.87411	0.326285	-0.300197
Cgl0619	Cgl0619	Hypothetical protein				8.16441e-06	2.27912e-11			-0.357296	0.84151
Cgl0620	crtEb	4-hydroxybenzoate polyprenyltransferase				0.0226552				-0.175013
Cgl0621	crtYf	C50 carotenoid epsilon cyclase	0.00295512	0.00458735	5.7898e-09	0.000443856	6.45741e-05	0.894158	0.880598	-0.532488	-0.802471	-1.94539
Cgl0622	crtYe	C50 carotenoid epsilon cyclase			3.54295e-16	1.88073e-06				-0.848247		-3.82013
Cgl0623	crtI	Phytoene dehydrogenase and related proteins	1.61976e-06	1.11631e-06	3.22708e-16	2.53216e-10	6.14961e-06	1.36916	1.46094	-0.678723	-0.322577	-1.41745
Cgl0624	crtB	Phytoene/squalene synthetase	0.000133284	8.6974e-06	1.15532e-05	0.0202926	0.00374025	1.42071	1.88031	-0.280071	-0.301517	0.916812
Cgl0625	Cgl0625	Predicted drug exporters of the RND superfamily	5.46454e-06	2.80387e-05		0.00187708	0.0136888	1.48322	1.33211	-0.205379	0.145541
Cgl0626	crtE	Geranylgeranyl pyrophosphate synthase	3.28024e-05	0.0239443	1.01175e-07	8.28471e-06		1.8299	0.852819	-0.606944		-0.951877
Cgl0627	Cgl0627	Transcriptional regulators	0.000639197		3.35733e-16	3.49103e-07	3.12309e-10	0.915194		-0.445104	-0.603319	-1.84141
Cgl0628	Cgl0628	Bacterial lipocalin	0.00122623		7.78525e-15	0.000487385	2.10198e-10	1.08103		-0.255991	-0.628284	-1.31567
Cgl0629	Cgl0629	Predicted nucleoside-diphosphate-sugar epimerases	9.6897e-06	0.042595	1.51462e-08	1.08002e-16	8.19427e-13	1.65437	0.619652	1.72627	0.918966	-0.625057
Cgl0630	phr	Deoxyribodipyrimidine photolyase	2.92249e-05	0.00515184		1.26513e-12		1.05836	0.633487	1.14017
Cgl0631	crtX	Glycosyltransferases involved in cell wall biogenesis	0.00108551		1.25808e-14	0.00210476		0.658951		0.436083		-2.82089
Cgl0632	Cgl0632	ABC-type transporter, permease components	0.0487848		8.15713e-08	0.000999929	0.00579992	0.444294		-0.230274	0.19809	0.688587
Cgl0633	Cgl0633	ABC-type transporter, ATPase component			9.66986e-05	4.37054e-05	0.000295688			0.501301	-0.545687	1.23136
Cgl0635	Cgl0635	ABC-type transporter, permease components		7.80663e-05	1.39707e-13	0.000314116			1.27802	-0.354712		4.32402
Cgl0636	Cgl0636	ABC-type transporter, ATPase component	0.0420673	2.35678e-07	4.98e-18	3.14256e-07		0.443886	1.75013	-0.403905		2.86745
Cgl0637	Cgl0637	ABC-type transporter, periplasmic component		3.34737e-06		1.03964e-15	1.84292e-12		1.62281	-1.90852	-1.21069
Cgl0638	dnaE2	DNA polymerase III alpha subunit	0.0435008	0.000157903	1.35906e-12	1.48283e-06	4.16394e-05	-0.623422	-1.28916	-0.893607	-0.622157	-1.6785
Cgl0639	Cgl0639	Uncharacterized ACR	8.2892e-06	0.000131619	5.58537e-06		0.0417368	-1.40302	-1.109		0.364736	-1.13411
Cgl0640	Cgl0640	Predicted membrane protein	7.96858e-06	0.00141737	1.39872e-07	2.98969e-05	4.30546e-08	-1.26444	-0.771235	-0.339731	-0.554117	0.632999
Cgl0641	sirR	Mn-dependent transcriptional regulator	2.27259e-05			8.53841e-05	4.63936e-08	-1.26371		-0.360012	-0.589871
Cgl0642	Cgl0642	Hypothetical protein	0.000738242	0.0475118	3.90253e-10	9.46823e-05	1.19501e-06	-0.743452	-0.401967	-0.547909	-0.837396	-1.90752
Cgl0644	Cgl0644	NAD-dependent protein deacetylases, SIR2 family		0.000280079	1.61608e-12	1.4133e-05	0.00402869		-0.957387	0.534821	0.238932	1.3904
Cgl0645	Cgl0645	Cytosine/adenosine deaminases			3.69622e-09	0.00167071	0.00984405			0.499586	-0.293097	1.47501
Cgl0646	Cgl0646	ABC-type Fe3+-siderophores transport systems, periplasmic components		6.77706e-06		0.000830909	1.88001e-12		-1.47221	-0.391123	-1.68242
Cgl0647	spoU	Predicted rRNA methylase (SpoU class)		0.0200562	0.030039	4.47478e-06	0.0012522		0.83499	-0.758448	-0.742833	0.904799
Cgl0648	folD	5,10-methylene-tetrahydrofolate dehydrogenase		0.0157633	4.07866e-05	2.45789e-05	0.00308272		-0.502129	-0.445293	-0.2691	0.465824
Cgl0649	Cgl0649	Hypothetical membrane protein			1.0423e-06	1.16974e-05	4.19789e-07			0.558343	-0.666342	1.48088
Cgl0650	Cgl0650	Uncharacterized BCR		0.0043335	0.00814806	9.32342e-05			0.578087	2.38904		1.74308
Cgl0651	Cgl0651	Hypothetical protein	2.24414e-07	1.08996e-06	6.36223e-22	2.08735e-19	5.30826e-17	2.27319	2.11303	2.38825	1.74581	-3.35384
Cgl0652	metX	Homoserine O-acetyltransferase		0.00224626	1.56662e-12	7.57623e-11			0.716087	-1.17337		1.89336
Cgl0653	metY	O-acetylhomoserine sulfhydrylase		3.60696e-06	2.89726e-19	1.91807e-15	0.0159878		1.89667	-2.13155	-0.232114	3.88678
Cgl0654	cstA	Carbon starvation protein, predicted membrane protein	0.000125423	0.0143381	1.84227e-11	2.27698e-06	6.75468e-14	-0.996696	0.554295	0.405002	-1.20292	-0.861878
Cgl0655	Cgl0655	Hypothetical protein	5.46886e-06	0.0152966	0.000194361	0.016257	9.4388e-13	-1.24147	-0.536072	-0.281216	-1.54485	0.705387
Cgl0656	#N/A	Hypothetical protein			1.69509e-14		7.63379e-13				-2.93114	-5.01767
Cgl0657	prpD2	Uncharacterized protein involved in propionate catabolism			1.64583e-12		2.22926e-12				-3.24709	-4.68016
Cgl0658	prpB2	PEP phosphonomutase and related enzymes	0.00640947		2.77421e-16		6.60666e-15	1.79924			-2.97238	-4.7767
Cgl0659	prpC2	Citrate synthase	0.00500728		5.40019e-14		6.30641e-15	1.88452			-2.95654	-3.10441
Cgl0660	#N/A	Hypothetical protein	0.00999403		6.77069e-07		7.89779e-07	2.28412			-2.77026	-4.00347
Cgl0661	mdh2	Malate/L-lactate dehydrogenases			6.37269e-11	1.92433e-05	0.0441247			0.992665	-0.36366	-2.56472
Cgl0662	Cgl0662	Transcriptional regulators	0.0312765		5.71453e-12	1.86349e-09	0.00984405	-1.09716		0.899759	0.266409	-1.50366
Cgl0663	Cgl0663	Hypothetical membrane protein				4.2519e-15				1.94949
Cgl0664	icd	Monomeric isocitrate dehydrogenase (NADP+)	0.0005872		1.85088e-18	6.55808e-05	4.82333e-11	-1.31998		-0.297448	0.805897	2.47891
Cgl0665	Cgl0665	Siderophore-interacting protein		0.00138289		0.0450037	0.0135963		1.28228	-0.713197	-1.11461
Cgl0666	Cgl0666	ABC-type transporter, ATPase component	0.0489749		0.0104417	1.75789e-05		0.962497		-1.31401		1.22132
Cgl0667	Cgl0667	ABC-type transporter, permease components			0.000292938	5.68487e-12	3.46898e-06			-1.70177	-0.949373	0.740669
Cgl0668	Cgl0668	ABC-type transporter, permease components		0.0269026	4.80321e-17	0.00250202	0.00220955		-0.646468	-0.248667	0.291691	-2.44989
Cgl0669	irp1	ABC-type transporter, periplasmic component			1.94615e-11	4.27861e-13	2.50087e-13			-1.5714	-1.72058	1.8218
Cgl0670	Cgl0670	Arabinose efflux permease	7.8415e-06	1.78239e-05	3.89942e-13	0.00106632	5.33186e-13	1.89957	2.00839	0.296452	1.6482	2.49706
Cgl0671	Cgl0671	Exonuclease III			1.3191e-14	2.14255e-05				-0.277833		2.03251
Cgl0672	Cgl0672	Predicted membrane protein			0.000613692	8.9605e-06				-0.425316		0.501898
Cgl0673	Cgl0673	Hypothetical membrane protein		0.000136013	9.21913e-09		0.000777411		-1.05434		-0.57826	-1.97047
Cgl0674	Cgl0674	ABC-type transporter, periplasmic component			9.82933e-08	0.0156428	1.07463e-09			-0.21806	-0.951461	1.67061
Cgl0675	Cgl0675	ABC-type transporter, ATPase component			0.00220424		0.00414046				-0.41646	0.783036
Cgl0676	Cgl0676	ABC-type transporter, permease components		0.0334238	5.30253e-15		0.00144048		0.477612		0.343934	-2.23029
Cgl0677	trpS	Tryptophanyl-tRNA synthetase	8.80498e-05		3.58731e-12	1.58564e-09		-0.907124		-0.494951		1.08259
Cgl0678	Cgl0678	tRNA-processing ribonuclease BN		0.00215125	1.91332e-14	3.44931e-06	3.71657e-06		-0.858423	0.459318	0.411377	-1.28
Cgl0679	Cgl0679	Hypothetical membrane protein	0.000136533		2.14053e-06	0.0333832		1.24554		0.444692		-1.15157
Cgl0680	dac	D-alanyl-D-alanine carboxypeptidase	1.33081e-06		2.30456e-12	1.02375e-11	0.0368594	2.01977		1.02025	-0.158996	-1.20448
Cgl0681	Cgl0681	Hypothetical protein		0.0451561	7.02097e-09	9.36403e-08	0.000617146		0.643857	0.649052	-0.3379	1.35187
Cgl0682	Cgl0682	Cell wall-associated hydrolases (invasion-associated proteins)	7.64941e-07	1.0445e-06	4.90781e-05	0.000121949		3.92041	4.98588	1.73461		-1.67829
Cgl0683	Cgl0683	Hypothetical protein	0.0296944	0.000948083	0.00742164	0.0143126		1.69079	3.51128	1.59463		-1.97225
Cgl0684	upp	Uracil phosphoribosyltransferase		0.00268099	7.57736e-10		0.000193001		0.680534		-0.382871	2.05178
Cgl0685	Cgl0685	Predicted transcriptional regulators	0.0420673	0.0316872	5.67179e-10	1.39819e-06		-0.335382	-0.366118	0.422311		-0.869869
Cgl0686	amiA	Metal-dependent amidase/aminoacylase/carboxypeptidase			9.29824e-10	0.00161639	6.02588e-08			-0.231323	0.574267	-0.853971
Cgl0687	pmmB	Phosphomannomutase		0.000181853	0.00361432	1.49645e-08	1.18984e-07		-0.967696	0.530759	0.44989	0.17851
Cgl0688	lpdA	Dihydrolipoamide dehydrogenase/glutathione oxidoreductase and related enzymes			4.71463e-12	0.00860391	1.13748e-06			0.182489	0.439601	1.16033
Cgl0689	pyc	Pyruvate carboxylase			5.21793e-18	6.04892e-05	3.45483e-16			0.300897	-1.67885	2.44532
Cgl0690	Cgl0690	Hypothetical protein			8.91943e-17	4.34647e-09	4.57125e-18			0.587281	-2.74103	-2.85254
Cgl0691	Cgl0691	Uncharacterized protein with SCP/PR1 domains	3.90454e-08		8.52684e-05	1.81897e-09	7.33766e-17	-4.31325		-1.00728	-2.60298	-0.517865
Cgl0692	Cgl0692	Putative GTPases (G3E family)	4.50349e-11		3.91465e-13		1.16756e-14	-3.40602			-2.74346	-2.70466
Cgl0693	Cgl0693	Thioredoxin reductase		0.000808144	1.56911e-17	0.000450102	2.47244e-11		1.23172	0.97283	-1.96636	-5.0409
Cgl0694	prpD1	Uncharacterized protein involved in propionate catabolism	1.09253e-07	1.39787e-05	6.59694e-15	9.18751e-13	1.5193e-06	2.19021	1.63061	2.48265	0.500317	-1.47997
Cgl0695	prpB1	PEP phosphonomutase and related enzymes	4.96617e-06	3.1161e-05		1.90878e-10	5.09705e-09	2.2521	2.06332	1.75722	0.861612
Cgl0696	prpC1	Citrate synthase	0.000438353	0.00306124		1.64487e-09	1.01577e-09	1.16013	0.980842	0.937431	0.761308
Cgl0697	Cgl0697	Hypothetical protein		0.000342574	1.62805e-18				1.65058			-2.50068
Cgl0698	Cgl0698	Predicted transcriptional regulators		0.00164599	1.69807e-09		0.0108823		0.962685		0.204096	1.08111
Cgl0699	Cgl0699	Hypothetical protein				3.89105e-05				1.01218
Cgl0700	accBC	Acyl coenzyme A carboxylase	7.49082e-08	0.00412942	1.68546e-15	2.02005e-10	2.2671e-10	-1.72165	-0.653172	-0.606312	-0.575274	1.26432
Cgl0701	thtR	Thiosulfate sulfurtransferase	9.09651e-06	0.0314103		0.0442819	0.0431852	-1.83706	-0.722181	-0.168129	-0.177057
Cgl0702	Cgl0702	Hypothetical protein	0.010471		6.64677e-13	4.83708e-08	1.51089e-07	-0.478123		0.515386	0.472269	1.50973
Cgl0703	Cgl0703	Hypothetical protein	0.000961592	0.00514138	4.05593e-06	9.02127e-09	1.24986e-12	-1.31773	1.0932	0.665638	1.1162	0.476916
Cgl0704	wbpC	Predicted acyltransferases	0.0289007		8.44341e-14	1.10502e-12	2.6104e-12	-0.383879		-0.854479	-0.961917	-1.16085
Cgl0705	Cgl0705	Nucleotide-binding protein implicated in inhibition of septum formation	1.80336e-06		2.82705e-07		2.42484e-07	-1.94177			-0.764979	1.40158
Cgl0706	Cgl0706	Hypothetical protein	7.16102e-06	0.0206531	0.000760962		7.12914e-09	-1.06572	-0.439528		-0.619659	0.392582
Cgl0707	dtsR2	Detergent sensitivity rescuer dtsR2	0.000331682		1.4318e-17	4.92256e-06	1.6823e-12	-0.85588		0.262818	-0.694333	1.61484
Cgl0708	dtsR1	Detergent sensitivity rescuer dtsR1	5.94698e-08		1.70671e-05			-3.43759				3.95289
Cgl0709	birA	Biotin-(acetyl-CoA carboxylase) ligase	0.035607	5.02925e-05	5.19887e-13	3.96383e-13	2.31603e-06	0.393635	0.992071	1.33594	0.370225	1.8269
Cgl0710	Cgl0710	Hypothetical membrane protein	0.0104501	0.00101104		2.60804e-09	1.40593e-09	-0.797597	1.15141	-1.01945	0.957021
Cgl0711	purK	Phosphoribosylaminoimidazole carboxylase (NCAIR synthetase)	0.00353618		1.13819e-11	1.13533e-09	3.7946e-07	-0.794023		-0.741635	0.540284	1.66282
Cgl0712	kup	K+ transporter	0.0364846	0.00848056	2.44119e-14		8.8918e-09	0.664992	0.919361		0.585729	2.33177
Cgl0713	Cgl0713	Hypothetical protein			1.58309e-10							-1.56896
Cgl0714	purE	Phosphoribosylcarboxyaminoimidazole (NCAIR) mutase	0.0208812	0.000972314	3.5639e-09	0.0109056	0.00117445	-0.667579	-1.03488	-0.263173	-0.328983	-1.16297
Cgl0715	Cgl0715	Hypothetical protein	0.000943081		0.00257799	0.00161671	0.00443405	-0.702723		-0.308891	-0.248346	-0.454915
Cgl0716	Cgl0716	Hypothetical protein					1.10477e-08				-0.95459
Cgl0717	ntaA	Coenzyme F420-dependent N5,N10-methylene tetrahydromethanopterin reductase and related flavin-dependent oxidoreductases		8.27783e-05	3.81601e-05	2.53382e-05	1.14214e-10		1.24915	0.5492	-1.30413	-0.870206
Cgl0718	tnp5a(ISCg5a)	Predicted transposase			4.14484e-08		9.60999e-12				-5.14143	4.13678
Cgl0719	Cgl0719	Dehydrogenases with different specificities (related to short-chain alcohol dehydrogenases)	0.000134407		2.01752e-19	1.70444e-12	3.44671e-23	1.6946		1.81932	-5.95803	2.84758
Cgl0720	Cgl0720	Hypothetical membrane protein		0.000293688	0.00204091	1.66433e-09	0.000172119		-1.17256	0.879095	0.300177	0.361685
Cgl0721	Cgl0721	Dihydrofolate reductase				3.07254e-12	5.79936e-05			1.34343	0.385131
Cgl0722	Cgl0722	Lactoylglutathione lyase and related lyases		0.00253251	2.44255e-14	1.92742e-05	7.18966e-07		-1.0367	0.589441	0.657681	-1.59142
Cgl0723	Cgl0723	Hypothetical membrane protein			0.000948905	0.0117106	9.2656e-07			0.481888	1.22343	-0.77695
Cgl0724	Cgl0724	ABC-type transporter, permease components		0.0367575	1.7284e-08	6.23945e-06	1.80662e-08		-0.565677	0.635823	-0.809027	1.42731
Cgl0725	Cgl0725	ABC-type transporter, permease components		0.0269133	1.32677e-06	1.54003e-07	5.69975e-07		0.453629	0.896635	-0.735942	1.3256
Cgl0726	Cgl0726	Hypothetical protein	0.00273596	0.004936	5.5105e-05	0.0211356	0.00615423	-0.822461	-0.764121	0.377375	-0.261803	0.91783
Cgl0727	Cgl0727	ABC-type transporter, periplasmic component	3.26314e-08	1.67186e-05	6.13334e-07	1.61491e-06	3.82947e-14	-1.49093	-0.922531	0.752337	-2.04802	-0.923804
Cgl0728	Cgl0728	Hypothetical protein			2.40487e-16	1.73584e-05	1.41674e-10			0.497856	1.26296	-2.89622
Cgl0729	msiK2	ABC-type transporter, ATPase component			8.52952e-13	9.92173e-12	1.53709e-10			1.03744	-0.845518	-1.46073
Cgl0730	Cgl0730	Hypothetical protein	0.000108036					-1.71003
Cgl0731	Cgl0731	Distinct helicase family with a unique C-terminal domain including a metal-binding cysteine cluster	5.26034e-06	0.00326159	9.62765e-13	0.00133448	3.42335e-07	-1.58986	-0.822148	-0.33098	-0.485854	1.32011
Cgl0732	Cgl0732	Hypothetical protein	4.86342e-06	8.03559e-05	3.05561e-05	0.00544425		-1.22101	-0.975175	-0.203467		0.364174
Cgl0733	Cgl0733	Hypothetical protein	0.00367858	0.000619238				-0.707278	-0.886695
Cgl0734	Cgl0734	Uncharacterized ACR	6.78908e-05	0.000981256	8.79317e-12	0.00258434	1.50547e-06	-0.937345	-0.723295	-0.228991	-0.40168	1.10372
Cgl0735	Cgl0735	Superfamily I DNA and RNA helicases	9.23569e-07	0.02678	8.23438e-09	0.000318637		-1.6398	0.551054	-0.333066		0.845988
Cgl0736	#N/A	Hypothetical protein	5.20356e-06		1.1513e-06	0.00160019		-2.2059		-0.583947		1.87757
Cgl0737	Cgl0737	Distinct helicase family with a unique C-terminal domain including a metal-binding cysteine cluster	4.17747e-06		1.10363e-14	1.87485e-09		-1.80566		-0.726764		1.7396
Cgl0738	Cgl0738	Type II restriction enzyme, methylase subunits	1.08886e-05		1.25735e-11	3.67775e-07	0.00258802	-1.21002		-0.511883	-0.229266	-0.91655
Cgl0739	Cgl0739	Superfamily II DNA/RNA helicases, SNF2 family	5.78245e-07		1.05043e-11	2.58918e-09	0.0121753	-1.24197		-0.852515	-0.229731	1.73452
Cgl0740	Cgl0740	Transcriptional regulator		0.00504131			0.0154225		0.620035		0.181275
Cgl0741	wbbL	Predicted glycosyltransferases	0.00046122		1.32108e-08	4.54724e-12		1.23422		1.18327		1.19639
Cgl0742	rmlA2	Nucleoside-diphosphate-sugar pyrophosphorylases involved in lipopolysaccharide biosynthesis/translation initiation factor eIF2B subunits	0.0142812	0.020412	2.21155e-07	1.64487e-09	8.23195e-12	0.433599	0.420426	0.655612	-0.91966	0.770881
Cgl0743	whiB2	Hypothetical protein	4.71671e-06	2.64123e-05	6.51632e-17	0.0395068	6.24957e-10	-1.252	-1.07328	-0.129197	-0.80361	-2.02077
Cgl0744	Cgl0744	Hypothetical protein	1.4543e-07	1.11981e-05	7.74585e-06	0.0266083	0.00413676	-1.81105	-1.28541	-0.199587	-0.37424	-0.985252
Cgl0745	Cgl0745	Hypothetical protein	3.79864e-06	0.00527195	2.43806e-13	3.76027e-10	3.29896e-06	1.16239	0.573332	0.804077	0.440435	-1.26082
Cgl0746	pmmA	Phosphomannomutase		0.0205024	2.72417e-09	1.34716e-07	0.000856711		-0.627901	0.639851	0.314344	0.903767
Cgl0747	Cgl0747	Hypothetical protein	0.00439076		9.13543e-06	3.07062e-09		-0.535183		0.607418		-0.493956
Cgl0748	manA	Phosphomannose isomerase			3.02048e-10	2.35936e-06				-0.361699		1.4329
Cgl0749	#N/A	Hypothetical protein	3.78724e-12	1.22544e-06	0.00775654	1.62071e-10	1.94903e-06	-4.8118	-1.67608	1.16822	-0.725674	-0.507193
Cgl0750	#N/A	Hypothetical membrane protein	1.03101e-12	5.66001e-08	5.99068e-14	3.19901e-12		-3.99274	-1.9738	0.829996		-1.15425
Cgl0751	Cgl0751	Hypothetical protein	0.000942237	0.00144224	2.43498e-10	0.00354854		0.877236	-0.839305	-0.21494		-0.796256
Cgl0752	sahH	S-adenosylhomocysteine hydrolase			5.03661e-07	0.0020649	3.05284e-09			0.172482	-0.496254	0.397966
Cgl0753	tmk	Thymidylate kinase		0.0146742	4.76071e-14				0.695818			1.44978
Cgl0754	mtrA	Two-component system, response regulators consisting of a CheY-like receiver domain and a HTH DNA-binding domain	6.93144e-05		1.46938e-13	0.0059243	2.86298e-07	-0.710152		0.142578	-0.361519	1.24784
Cgl0755	mtrB	Two-component system, sensory transduction histidine kinases	0.000122658		2.05984e-11			-0.935096				1.49087
Cgl0756	Cgl0756	Hypothetical protein	0.00221057	0.00029996	4.88917e-15	0.0393253		-0.688852	-0.853762	-0.148164		2.14364
Cgl0757	Cgl0757	Predicted amidophosphoribosyltransferases	0.0234145	0.00736132				-0.729111	-0.948843
Cgl0758	#N/A	Hypothetical protein		0.0126513	6.58744e-14	7.58062e-13	2.44621e-12		0.82347	2.67035	1.39174	3.04822
Cgl0759	Cgl0759	Ribosome-associated protein Y (PSrp-1)	6.04202e-06	0.00306124	1.0621e-09	1.08401e-10		-1.80215	-0.999087	0.749387		-0.593245
Cgl0760	secA	Preprotein translocase subunit SecA (ATPase, RNA helicase)			8.66584e-12	1.4714e-13	1.46041e-05			0.922474	0.279156	0.728161
Cgl0761	Cgl0761	Hypothetical protein		0.0182076	8.79882e-13	0.00301935	0.0304839		-0.465144	0.52148	0.387842	-2.57543
Cgl0762	Cgl0762	Hypothetical protein	0.0398373		0.0128114	0.0297527		-0.337602		0.196708		0.392885
Cgl0763	Cgl0763	Predicted GTPases		0.00127138	2.50202e-06	1.29373e-06	0.00381801		-1.24778	0.691621	-0.349415	0.919647
Cgl0764	aroA	5-enolpyruvylshikimate-3-phosphate synthase		0.017223	4.05772e-11	2.19837e-09			-0.45887	0.739161		1.1278
Cgl0765	Cgl0765	Uncharacterized ACR		0.00167296	4.31071e-11	0.00133276	3.23857e-06		-0.7416	0.296584	0.478711	-0.920172
Cgl0766	Cgl0766	Hypothetical protein			3.30581e-07	8.37651e-05				0.5085		-0.947627
Cgl0767	sigH	DNA-directed RNA polymerase specialized sigma subunits, sigma24 homologs	0.00452292	9.05467e-06	7.15962e-16		1.30549e-05	0.539583	1.04703		0.423844	-2.0008
Cgl0768	whiB1	Hypothetical protein		0.0181751	0.000200737	2.93091e-13	1.29783e-13		0.704589	1.32799	1.46076	-0.340055
Cgl0769	Cgl0769	Hypothetical membrane protein			5.46346e-09	0.0239532	0.000440796			0.218933	-0.439059	-1.35039
Cgl0770	Cgl0770	Hypothetical protein		0.00189493	4.72325e-05				-0.838201			0.852306
Cgl0771	rhlE	Superfamily II DNA and RNA helicases	0.0403391		1.70215e-12		1.68928e-06	-0.563454			0.553258	-1.22173
Cgl0772	Cgl0772	Hypothetical protein			1.43399e-12	0.000137021	0.0104839			0.7228	0.338401	2.77922
Cgl0773	Cgl0773	Hypothetical protein			6.40492e-12	0.00013429				0.458229		1.67119
Cgl0774	Cgl0774	Hypothetical protein			2.00778e-12	0.021127				0.148596		1.70146
Cgl0775	Cgl0775	Superfamily I DNA and RNA helicases		3.60696e-06	5.14478e-14	0.000110341	0.0252279		-1.84916	0.453998	-0.228599	2.2732
Cgl0776	Cgl0776	Superfamily I DNA and RNA helicases		0.0232413	1.23532e-15	0.000916576			-0.921304	0.360977		2.81406
Cgl0777	cglK	Kef-type K+ transport systems, predicted NAD-binding component			1.55958e-15	5.03873e-12	6.44339e-13			1.13646	1.29661	2.8553
Cgl0778	Cgl0778	NTP pyrophosphohydrolases containing a Zn-finger, probably nucleic-acid-binding	0.0197854		3.93e-15	4.16829e-11	8.31633e-12	0.408839		0.894819	0.955986	1.90107
Cgl0779	Cgl0779	Superfamily I DNA and RNA helicases			1.53527e-18	3.32275e-10	1.10204e-08			0.665273	0.51435	3.03874
Cgl0780	Cgl0780	Predicted metal-dependent hydrolase	9.44077e-05			3.50244e-08	0.0276309	1.54073		1.48917	-0.834824
Cgl0781	Cgl0781	Hypothetical protein				0.000120461	0.000840058			0.515961	0.515428
Cgl0782	Cgl0782	Hypothetical protein	0.000776521		2.22833e-05	0.000115333	3.20228e-07	0.880888		0.472541	0.797147	0.603615
Cgl0783	Cgl0783	Predicted secreted protein containing a PDZ domain	0.00227633			1.80805e-09		0.590065		0.66026
Cgl0784	Cgl0784	Hypothetical protein			0.0082413		4.51547e-09				-0.739797	0.401071
Cgl0785	Cgl0785	Hypothetical protein			0.000273977	0.000124204				-0.345451		0.419126
Cgl0786	Cgl0786	Uncharacterized ACR	1.59713e-05		9.6772e-11	1.91477e-12	5.6657e-09	-1.50864		-0.909187	-0.536077	0.738884
Cgl0787	pdxR	Transcriptional regulators containing a DNA-binding HTH domain and an aminotransferase domain (MocR family) and their eukaryotic orthologs	0.0448766		0.0043794	7.22417e-05	0.000249057	0.630131		0.740637	-0.659602	-0.372459
Cgl0788	Cgl0788	Pyridoxine biosynthesis enzyme	0.000141595	0.000389611	2.14381e-16	3.50742e-11	5.68154e-12	1.50537	-1.29834	1.20573	-1.14726	4.17313
Cgl0789	Cgl0789	Predicted glutamine amidotransferase involved in pyridoxine biosynthesis	0.000121202	7.1018e-06	7.11236e-19	2.637e-13	3.62196e-15	1.21492	-1.52474	1.18784	-1.35422	4.18129
Cgl0790	Cgl0790	Hypothetical membrane protein	0.00405525	0.0133389	6.29226e-09			-1.28369	-1.05923			-3.48727
Cgl0791	Cgl0791	Hypothetical protein	1.15486e-05	1.27031e-07	1.23214e-10	5.71123e-08	2.2671e-10	-1.03201	-1.51233	-0.550824	-0.839516	-1.32987
Cgl0792	Cgl0792	Hypothetical protein			7.4947e-09							-3.37636
Cgl0793	Cgl0793	Hypothetical protein			1.72126e-07	0.00053439	0.000762951			0.789919	1.09291	-1.65131
Cgl0794	psp2	Hypothetical protein		2.67544e-08	0.000223741				-2.28963			-3.6166
Cgl0795	Cgl0795	Hypothetical protein	0.00263972	0.000304844	3.41494e-11		3.69762e-07	-0.890878	-1.14329		1.44261	-3.00779
Cgl0796	Cgl0796	Hypothetical protein	0.00239143		3.45967e-17			-0.815655				-3.36742
Cgl0797	#N/A	Hypothetical protein			7.53988e-13	8.51517e-05	0.011062			0.897882	-0.479574	-4.0157
Cgl0798	Cgl0798	Hypothetical protein			3.57673e-14		0.00100654				0.918112	-4.97809
Cgl0800	Cgl0800	Archaeal fructose-1,6-bisphosphatase and related enzymes of inositol monophosphatase family	0.000887677	0.00298599	2.12278e-06	4.69831e-05	4.35067e-06	-0.847776	-0.734114	-0.425042	0.456059	0.555625
Cgl0801	prfB	Protein chain release factor B				7.85758e-05	8.7647e-10			-0.255284	0.596906
Cgl0802	ftsE	Predicted ATPase involved in cell division	0.00116864		3.91326e-05	1.64651e-13	5.5856e-13	0.880578		1.13567	1.12942	0.652124
Cgl0803	ftsX	Cell division protein	2.0739e-05		9.58319e-11	1.47232e-15	1.89221e-12	1.49859		1.62095	0.984886	1.97553
Cgl0804	smpB	tmRNA-binding protein	0.0108131	0.000321372	2.32262e-13	0.00567673	0.00101969	-0.514917	-0.810025	0.20323	0.289178	-1.75498
Cgl0805	Cgl0805	Uncharacterized BCR	0.00209006	0.0113396			0.000118961	-0.821569	-0.643371		-0.367057
Cgl0806	Cgl0806	Hypothetical protein	0.00241597	0.000330636	6.71272e-20		1.80901e-09	0.957023	1.39881		1.67512	-3.90922
Cgl0807	Cgl0807	Siderophore-interacting protein	0.00190164	0.000462434	1.52939e-10	3.16106e-05	8.97484e-07	1.43033	1.7835	-0.548398	-1.04702	-1.0614
Cgl0808	Cgl0808	ABC-type Fe3+-siderophores transport systems, periplasmic components		0.00761829	0.00627031		0.000139138		1.38244		-0.823752	0.467698
Cgl0809	Cgl0809	Hypothetical membrane protein	9.95831e-08	0.000157838	1.43165e-10	0.00131454	6.04318e-15	-1.58877	0.871143	-0.332237	2.3196	1.71591
Cgl0810	Cgl0810	ABC-type transporter, periplasmic component		0.0021172	4.51225e-13	3.08465e-21	5.41718e-21		0.959195	-4.80653	-5.27848	1.73634
Cgl0811	Cgl0811	ABC-type transporter, permease components		2.47618e-05	2.44647e-11	1.59449e-19	6.38895e-19		0.966807	-3.0258	-2.84418	1.19895
Cgl0812	Cgl0812	ABC-type transporter, permease components		0.0300408	0.039357	5.7355e-10	1.3814e-07		0.546889	-2.63202	-1.98527	-0.479505
Cgl0813	Cgl0813	ABC-type transporter, ATPase component			2.19573e-12	9.62081e-18	1.34688e-16			-2.57957	-2.37078	-1.06793
Cgl0814	Cgl0814	PLP-dependent aminotransferases		1.07385e-05		1.9668e-05	1.69658e-08		-2.00358	0.72234	-1.28759
Cgl0815	Cgl0815	Hypothetical membrane protein			1.1371e-14	0.0462274	4.83319e-08			-0.117802	-0.519976	3.42224
Cgl0816	Cgl0816	DNA or RNA helicases of superfamily II			1.61029e-15		2.46498e-05				0.305894	1.83865
Cgl0817	Cgl0817	Hypothetical protein	6.01931e-05		6.41276e-12	2.0966e-06	3.90173e-11	0.764447		0.513319	1.00374	1.23219
Cgl0818	Cgl0818	Hypothetical protein	0.000134407	6.84136e-06	0.000658025	0.00171904	0.0142645	-1.0796	-1.42424	-1.1361	-0.913281	-2.15774
Cgl0819	Cgl0819	Hypothetical protein	1.64713e-05		4.63031e-11	6.48126e-14	5.96402e-05	-1.79074		2.60306	-0.689105	3.43316
Cgl0820	Cgl0820	Cold shock proteins	0.000254988		1.02588e-19	8.36337e-05	2.66999e-08	1.94106		-0.40077	-0.792595	-3.98277
Cgl0821	Cgl0821	Hypothetical protein	4.17747e-06	0.0113997	1.90041e-07	1.32609e-10	2.02346e-07	-1.11597	-0.477638	-0.973425	0.625036	1.05482
Cgl0822	Cgl0822	Hypothetical protein	0.00540186		0.00035989	1.18372e-06	0.00314169	-0.589945		0.547467	-0.2711	-0.496108
Cgl0823	Cgl0823	Hypothetical protein	0.000173923	2.11099e-08	1.14906e-11	3.19365e-10		-0.781214	-1.66331	-0.874821		-1.60396
Cgl0824	Cgl0824	Permeases			4.3638e-05	1.21901e-14				-1.274		0.343224
Cgl0825	Cgl0825	rRNA methylases		0.0173285	1.13797e-15	3.96383e-13	0.000214396		-0.424136	-1.28478	0.324286	3.43656
Cgl0826	Cgl0826	Hypothetical protein		5.32088e-06	2.84709e-11	3.5985e-08	0.0140833		-1.30403	0.696539	0.223048	1.74753
Cgl0827	Cgl0827	Hypothetical protein	0.00035771	0.0115197	0.0027404	1.2062e-06	0.00137901	-1.01522	-0.653643	0.551931	-0.318969	-0.331583
Cgl0828	serC	Phosphoserine aminotransferase	0.000963279		1.01663e-15	0.011917		-0.728845		-0.196223		2.7059
Cgl0829	gltA	Citrate synthase		0.0438632	2.80187e-15	6.06337e-05	0.000556483		0.425196	-0.279125	-0.225055	1.45801
Cgl0830	fkpA	FKBP-type peptidyl-prolyl cis-trans isomerases 1	1.9144e-06	0.0196118	0.00123068	3.85821e-10	2.64038e-08	-1.34384	-0.508547	-0.650089	-0.4989	-0.251803
Cgl0831	accDA	Acetyl-CoA carboxylase beta subunit		0.00405951	5.19269e-15	2.52368e-13			-0.550948	1.30492		1.7098
Cgl0832	Cgl0832	Uncharacterized membrane protein	0.000158551		5.9759e-13		1.55097e-19	-0.953768			-2.80274	-1.86606
Cgl0833	Cgl0833	Na+/proline, Na+/panthothenate symporters and related permeases	4.99477e-05	0.00305699	4.77635e-06	0.00820888	1.60564e-18	-1.34178	0.894571	-0.272437	-3.14622	-0.681769
Cgl0834	Cgl0834	Hypothetical protein			4.54861e-09		0.000147393				-0.648558	-1.99703
Cgl0835	Cgl0835	Hypothetical protein			1.17065e-11	1.81696e-05	4.11058e-07			0.594482	0.705385	2.55498
Cgl0836	fas-IB	3-oxoacyl-(acyl-carrier-protein) synthase	0.000201122	0.0162617	2.34737e-22	0.0305726	0.0405626	-1.82636	1.0601	0.132998	0.114269	3.89915
Cgl0837	Cgl0837	Hypothetical protein	5.65617e-05	4.58286e-05	9.26454e-16	0.0104968	2.29155e-10	-1.23926	-1.22936	-0.240194	-0.908401	-2.1381
Cgl0838	Cgl0838	Hypothetical protein		1.76198e-07	3.13025e-13		1.63454e-11		-1.96473		-1.38209	-2.40245
Cgl0839	Cgl0839	Homoserine acetyltransferase		0.000445606	2.60721e-19	1.3165e-11	9.12048e-18		-0.754913	1.1597	-2.05046	-2.98352
Cgl0840	Cgl0840	Hypothetical protein			2.00148e-09	6.31542e-09	1.93644e-06			0.834775	0.657465	-1.47498
Cgl0841	Cgl0841	Hypothetical protein	1.1274e-05	0.00515184	6.51632e-17		1.78552e-07	-1.70412	-0.927867		-1.04193	-3.5969
Cgl0842	Cgl0842	Hypothetical protein		0.00487084	8.4191e-13	2.26989e-06	4.15266e-10		-0.646118	0.471824	0.86996	1.27663
Cgl0843	folA	Dihydrofolate reductase	0.0179323	0.000118163	4.22977e-05	0.00499946	0.000556949	-0.414689	-0.777385	0.238333	0.357694	0.705338
Cgl0844	thyA	Thymidylate synthase	8.02495e-05	1.08836e-06	0.00676914	0.00417484	1.47142e-05	-0.848435	-1.24211	0.215387	0.386053	0.263158
Cgl0845	cysQ	3'-Phosphoadenosine 5'-phosphosulfate (PAPS) 3'-phosphatase	4.53043e-05	0.00682677	3.0168e-10	0.0442644	7.8666e-05	-1.5796	-0.930629	0.2842	0.662634	-1.51058
Cgl0846	Cgl0846	Lhr-like helicases		0.00254889					-0.534773
Cgl0847	nei	Formamidopyrimidine-DNA glycosylase	0.000813793	3.84364e-05	9.48306e-06	0.0391542	1.53397e-09	0.797318	1.15879	0.239767	1.52378	1.087
Cgl0848	Cgl0848	Uncharacterized membrane protein	0.032033		4.90591e-05	2.36144e-07	0.000251764	0.41753		0.747585	0.455964	0.808695
Cgl0849	Cgl0849	Uncharacterized membrane-associated protein		0.0170824	0.0429029	3.1443e-07	9.87192e-05		-0.5548	1.00841	0.85518	-0.389283
Cgl0850	Cgl0850	Cyanate permease	3.79786e-05	8.62578e-05	9.67704e-09	5.44986e-09		-1.49875	-1.38313	1.05172		1.83648
Cgl0852	Cgl0852	Hypothetical protein				8.76949e-09	0.0224383			1.36842	0.536857
Cgl0853	Cgl0853	Chorismate mutase	0.00206358	0.0423984	4.365e-07	0.000578656	8.44947e-05	-1.19046	0.751537	-0.597282	0.715898	-1.36277
Cgl0854	pcrA	Superfamily I DNA and RNA helicases			3.3657e-13	1.10557e-05	0.000104563			0.442496	0.356565	2.16093
Cgl0855	Cgl0855	ABC-type transporter, permease components		0.00062113	1.60942e-11	2.55384e-07	3.22701e-07		0.724246	0.608811	0.637601	1.66821
Cgl0856	Cgl0856	ABC-type transporter, ATPase component			1.5473e-05	1.23287e-07	0.00857228			1.56114	-0.551656	2.18027
Cgl0857	Cgl0857	Predicted transcriptional regulators			0.0123333	7.06577e-10				2.02295		0.808843
Cgl0858	Cgl0858	Membrane proteins related to metalloendopeptidases	0.000958657					-1.21349
Cgl0859	Cgl0859	Hypothetical membrane protein			0.0268179	0.00524741				0.568247		0.684841
Cgl0860	purN	Folate-dependent phosphoribosylglycinamide formyltransferase PurN		0.0235733	6.86964e-10				-0.504118			2.29797
Cgl0861	purH	AICAR transformylase/IMP cyclohydrolase PurH (only IMP cyclohydrolase domain in Aful)	0.026829		0.00408454	6.19448e-07	0.00780549	-0.543202		-0.403158	-0.162058	0.196109
Cgl0862	citE	Citrate lyase beta subunit			3.16587e-07	2.53329e-10	1.41742e-06			0.93011	-0.513976	1.27903
Cgl0863	amtR	Repressor of the high-affinity (methyl) ammonium uptake system	0.0281726	7.976e-05	0.0249121	0.000886243	2.87164e-09	-0.400512	-0.843704	0.243412	-0.798853	0.281859
Cgl0864	Cgl0864	Hypothetical protein				0.000310123	0.0100905			-0.310452	0.211471
Cgl0865	#N/A	Hypothetical protein	3.23321e-05	0.00023323	7.8113e-15	1.67343e-09	2.3118e-06	-1.1109	-0.918993	-0.877658	0.670906	-2.66548
Cgl0866	rpsR	Ribosomal protein S18		0.000984458	1.08137e-18	2.97037e-10	4.65205e-12		0.840021	-0.604691	-0.797816	2.36503
Cgl0867	rpsN	Ribosomal protein S14	0.00487898	0.000282993	5.83775e-16	1.25651e-07	3.69963e-09	0.670438	0.94524	-0.618508	-0.791905	2.45477
Cgl0868	rpmG	Ribosomal protein L33	0.0263009		2.82003e-14	1.793e-06	5.0618e-10	0.815635		-0.518679	-0.927768	2.54345
Cgl0869	rpmB	Ribosomal protein L28	0.00244319		1.02705e-15	9.17913e-09	1.25968e-10	0.648326		-0.603084	-0.813733	1.81736
Cgl0870	Cgl0870	Sulfate permease and related transporters (MFS superfamily)	0.0143036	0.0241883	9.39663e-09	8.52408e-08	1.32598e-08	0.7503	0.658542	1.10922	-1.06502	-1.14019
Cgl0871	Cgl0871	Predicted transcriptional regulators				0.00285538	4.25329e-07			1.07796	-1.46017
Cgl0872	rpmE	Ribosomal protein L31	0.00640124	0.0214271	6.86707e-21	6.04568e-09		1.05221	0.833799	-0.421158		2.56442
Cgl0873	rpmF	Hypothetical protein		0.00331332	9.17477e-15	1.2298e-06	2.57088e-05		1.15364	-0.509839	-0.412238	2.68412
Cgl0874	cgtR2	Two-component system, response regulators consisting of a CheY-like receiver domain and a HTH DNA-binding domain	1.37872e-05	1.56404e-06	1.78563e-15	4.45001e-09	0.00016356	-1.09293	-1.31971	-0.834046	-0.377663	-2.3023
Cgl0875	cgtS2	Two-component system, sensory transduction histidine kinases		0.0329296	5.9956e-07	2.37043e-07	6.86561e-08		-0.333753	-0.523718	-0.653792	-0.788096
Cgl0876	Cgl0876	Trypsin-like serine proteases, typically periplasmic, contain C-terminal PDZ domain	4.09204e-09	7.95913e-07	8.77287e-10	6.2277e-21	7.3635e-15	5.35292	3.60317	3.66751	1.49789	-0.709448
Cgl0877	Cgl0877	Molybdopterin biosynthesis enzymes	3.72799e-08	0.000560094	0.000264279	9.37452e-09	0.0112806	3.49954	1.47245	2.42351	0.684824	-1.10312
Cgl0878	Cgl0878	Hypothetical protein	3.73501e-08	0.0415355		2.0906e-14		2.66928	0.63442	2.22184
Cgl0879	mscL	Large-conductance mechanosensitive channel		7.10767e-06	1.2224e-09	0.0139812	0.000592962		1.50045	0.656709	0.965055	5.34071
Cgl0880	Cgl0880	Hypothetical protein	0.0342887		1.15884e-05	8.56832e-07	1.50546e-09	-0.37974		0.536379	-0.8856	-0.596376
Cgl0881	Cgl0881	5-formyltetrahydrofolate cyclo-ligase	0.000249511				6.25565e-05	-1.1713			0.41975
Cgl0882	galU1	UDP-glucose pyrophosphorylase	0.000408991	0.00347713	1.5389e-06	5.02632e-07	2.82699e-05	-0.897586	-0.688002	-0.525756	-0.396839	0.76501
Cgl0883	moeA2	Molybdopterin biosynthesis enzyme	0.000593995	0.00680471			0.0266655	-0.62741	0.472512		-0.321902
Cgl0884	Cgl0884	Acetyltransferases, including N-acetylases of ribosomal proteins	0.00818701	0.0028148	9.34831e-11		0.00232266	-0.640736	0.751955		0.224723	1.33112
Cgl0885	Cgl0885	Hypothetical membrane protein	5.40353e-06	1.12265e-07	2.93801e-06	2.47414e-09		-1.09404	-1.51133	0.78436		0.64484
Cgl0886	Cgl0886	Cyanate permease	0.0347277		0.00570012	2.14513e-09	0.000139552	-0.562139		1.15372	-0.536402	0.600853
Cgl0887	Cgl0887	Predicted membrane protein		0.000162266		0.000253421	0.00263124		-1.17115	0.567781	0.504481
Cgl0888	Cgl0888	Hypothetical membrane protein		0.00921534	1.88766e-07	7.67414e-07			-0.581316	0.630024		1.95319
Cgl0889	Cgl0889	Glycosidases	0.00169262	0.00254889	3.73067e-09	6.67701e-08	0.00199779	-0.825342	-0.788442	0.760457	0.31012	0.875976
Cgl0890	Cgl0890	Dolichyl-phosphate-mannose--protein O-mannosyl transferase PMT1			3.13771e-12	6.31377e-12	0.0302695			1.0664	0.18401	1.86449
Cgl0891	Cgl0891	Predicted methyltransferases	0.0328282	1.52352e-07	0.0446072	0.000784476	0.000203841	-0.477003	-1.76321	0.305849	0.343386	0.208007
Cgl0892	betP	Choline-glycine betaine transporter		0.0395896	9.64532e-11	6.51542e-14			-0.388396	-1.18774		-0.84184
Cgl0893	metS	Methionyl-tRNA synthetase	0.0022733		1.36315e-13	1.83027e-06	0.00279867	-0.737096		-0.383203	0.198719	1.44786
Cgl0894	Cgl0894	Superfamily II DNA helicase	0.00787307	0.000735489	2.37144e-06		9.57079e-07	-0.731336	-0.988685		0.603133	0.578954
Cgl0895	Cgl0895	Uncharacterized ACR, predicted metal-dependent hydrolases	0.00146998	0.0032933			0.00122811	-0.700373	-0.653479		0.425042
Cgl0896	Cgl0896	Hypothetical protein		6.33885e-05	9.0472e-11	0.0155475	1.22416e-10		1.24852	0.318181	1.90626	-1.43005
Cgl0897	Cgl0897	Hypothetical protein	1.48357e-06	7.2666e-05	1.91429e-12	8.97822e-05	0.0176235	1.66659	1.29306	0.827034	0.642198	-2.81753
Cgl0898	tnp6a(ISCg6a)	Putative transposase			0.000149215		0.0373461				1.96927	-2.78769
Cgl0899	tnp6b(ISCg6a)	Putative transposase			0.0316879							-2.08874
Cgl0900	Cgl0900	Hypothetical protein		0.00680559	1.76406e-08		0.000301552		-0.857734		-0.436366	-1.08204
Cgl0901	dld	FAD/FMN-containing dehydrogenases	0.00870926		0.00200053	4.40535e-07	2.23281e-11	-0.711974		-0.404008	0.784549	-0.197656
Cgl0902	Cgl0902	Adenine specific DNA methylase Mod	0.000210315	0.000359484	8.15459e-07	5.26536e-08		1.13132	1.12421	0.87319		-0.695997
Cgl0903	#N/A	Hypothetical protein	0.00308998	0.00124643	2.23489e-05	0.00118757	4.76335e-07	1.2266	1.64003	0.511351	1.3897	-1.34729
Cgl0904	tnp6c(ISCg6c)	Putative transposase		0.0171426	3.3004e-10	0.0185849	0.000587672		0.919606	0.506346	1.78696	-3.28938
Cgl0906	Cgl0906	Predicted transcriptional regulators	0.000986553	0.00623761	4.88009e-16		0.000885175	1.50053	1.73627		-0.752236	-5.0575
Cgl0907	Cgl0907	Hypothetical membrane protein	1.02123e-05	0.000257916	2.56964e-12		0.00331443	1.70065	1.56494		-0.393581	-2.1367
Cgl0908	Cgl0908	Mg-dependent DNase			9.70154e-20	5.73648e-09	0.000984696			0.687323	-0.300783	-3.73172
Cgl0909	Cgl0909	Uncharacterized BCR	6.75992e-11	0.0457427	7.58656e-14	4.87112e-13	1.27225e-13	-3.60971	-0.54545	1.27246	-1.42417	2.3986
Cgl0910	ksgA	Dimethyladenosine transferase (rRNA methylation)	2.67948e-10	0.00884658	0.00184028	2.96597e-11	6.4814e-09	-2.12942	-0.464921	0.755182	-0.570269	0.281808
Cgl0911	Cgl0911	4-diphosphocytidyl-2C-methyl-D-erythritol 2-phosphate synthase	5.268e-07	0.0398691	0.0100838	8.33822e-05	0.00105039	-1.16766	-0.350274	0.339737	-0.269883	-0.27073
Cgl0912	Cgl0912	ABC-type transporter, duplicated ATPase component		0.0334238	3.11672e-15	0.00724174	3.54718e-05		0.55733	0.176726	0.315441	1.8641
Cgl0913	pdxK	Pyridoxal/pyridoxine/pyridoxamine kinase			1.40622e-16	0.0325425				0.133065		-1.67512
Cgl0914	Cgl0914	Thiol-disulfide isomerase and thioredoxins			2.10795e-21	3.06232e-11	0.000124712			1.24248	0.335221	-3.61759
Cgl0915	Cgl0915	Uncharacterized ACR		0.0308578	0.000205054	2.77844e-05			-0.62387	0.65257		0.793537
Cgl0916	Cgl0916	Uncharacterized ACR	0.000152165	0.00217903	3.87312e-20	0.000153645		-1.22634	-0.935108	0.405047		-3.2572
Cgl0917	pvdS1	Uncharacterized BCR			5.06634e-11	9.69518e-05	0.0486718			0.424351	0.179866	1.21396
Cgl0918	Cgl0918	Predicted hydrolases of the HAD superfamily	9.11721e-06	0.00353271	1.0375e-05	1.54191e-13	0.000736408	-1.22786	-0.673839	1.20786	-0.23751	0.592054
Cgl0919	Cgl0919	Enoyl-CoA hydratase/carnithine racemase			5.2182e-20	1.54852e-10	4.32236e-15			1.09266	-1.37748	-3.2251
Cgl0920	Cgl0920	Hypothetical membrane protein	0.00415468		1.89023e-08	5.86985e-12		0.491828		0.998166		0.747182
Cgl0921	Cgl0921	Hypothetical protein	0.045809		0.0357132	0.0126827	0.00160571	-0.417709		-0.201757	0.26631	-0.213288
Cgl0922	Cgl0922	Hypothetical protein			2.66941e-18	2.33018e-12	0.0223045			0.780284	-0.114577	2.25651
Cgl0923	Cgl0923	Transcriptional regulator	7.56677e-05		5.94201e-10	0.000720963		1.22017		0.439415		-1.9703
Cgl0924	mmpL2	Predicted drug exporters of the RND superfamily	0.00012974	6.32821e-05	2.23278e-08	4.77023e-07		1.78014	2.0214	0.919958		-1.40277
Cgl0925	menG	Demethylmenaquinone methyltransferase	0.000122658		0.00581926	1.35092e-14	8.47229e-07	1.3361		2.10739	-0.527996	-0.310798
Cgl0926	Cgl0926	Hypothetical membrane protein	3.36387e-06			1.02375e-11	0.00231237	1.48476		1.19019	-0.267663
Cgl0927	Cgl0927	Hypothetical protein	0.00397834		1.19216e-05	4.41004e-06	0.0177927	1.10601		1.3475	0.638634	-1.79528
Cgl0928	Cgl0928	Hypothetical protein	0.000191815	0.000174353	2.43451e-17	0.030028	0.00633878	-0.730927	-0.760956	-0.405264	-0.669728	-4.81728
Cgl0929	prfC	Translation elongation and release factors (GTPases)			3.13583e-08	0.000275923				-0.56267		-1.11759
Cgl0930	Cgl0930	ABC-type transporter, periplasmic component	0.0257657	0.00626364	2.29707e-15			0.709604	0.978969			-3.31739
Cgl0931	Cgl0931	ABC-type transporter, permease components	0.00116864	0.00340071	7.25457e-15	5.40468e-07	0.000339151	1.15333	1.08868	0.989773	0.722201	-2.54345
Cgl0932	Cgl0932	ABC-type transporter, permease components	0.0243074		3.16086e-12	0.0282306		0.993805		-0.522356		-2.81294
Cgl0933	Cgl0933	ABC-type transporter, ATPase component			1.81677e-09							-2.71598
Cgl0934	Cgl0934	ABC-type transporter, ATPase component			1.81924e-07							-1.2984
Cgl0936	Cgl0936	Dioxygenases related to 2-nitropropane dioxygenase		0.0281332	1.96852e-12	9.96695e-14	9.47995e-14		0.636838	1.64414	1.39676	1.12596
Cgl0938	pth1	Peptidyl-tRNA hydrolase			5.42703e-13	3.75751e-13				-1.21705		-1.29588
Cgl0939	rplY	Ribosomal protein L25 (general stress protein Ctc)		0.000440966	4.95596e-19	9.92921e-09	7.8012e-11		0.951065	-0.672737	-0.923863	3.78784
Cgl0940	Cgl0940	Predicted lactoylglutathione lyase			1.94775e-08	2.75763e-06	3.21814e-10			0.962194	1.25742	0.906866
Cgl0941	Cgl0941	Hypothetical protein	0.00897499	0.0120886	6.25004e-13	0.000100094	1.35965e-06	-0.744915	0.738192	-0.315206	0.468074	1.41805
Cgl0942	prsA	Phosphoribosylpyrophosphate synthetase	1.57471e-05		4.37515e-13	0.000722895		-1.03523		-0.607384		4.39852
Cgl0943	glmU	N-acetylglucosamine-1-phosphate uridyltransferase (contains nucleotidyltransferase and I-patch acetyltransferase domains)			4.08591e-14	2.70048e-05	0.0144093			0.438142	-0.215835	2.39783
Cgl0944	Cgl0944	Hypothetical membrane protein	3.51319e-05	0.000328452		1.28267e-10	0.000400691	1.77429	1.70563	2.34684	0.71247
Cgl0945	Cgl0945	Putative multicopper oxidases	0.000374821	6.21172e-08	5.9962e-14	2.32044e-06	6.69042e-06	-1.00651	-2.09913	0.68566	0.562998	2.26859
Cgl0946	Cgl0946	ABC-type transporter, ATPase component	0.0104429	1.57903e-05	2.28947e-12	6.47392e-09	0.000138005	-0.649069	-1.28423	1.21887	-0.408522	1.75613
Cgl0947	Cgl0947	ABC-type transporter, permease components	0.000422485		1.34722e-16	2.74947e-11	0.0454087	-0.877677		1.39115	0.153711	2.7277
Cgl0948	cgtS10	Two-component system, sensory transduction histidine kinases	0.000227319	0.000302908	1.39019e-06	6.74371e-05		-0.766118	-0.74752	0.517975		0.775639
Cgl0949	cgtR10	Two-component system, response regulators consisting of a CheY-like receiver domain and a HTH DNA-binding domain		0.0404571	1.94662e-18	4.40571e-06	4.75793e-15		-0.481847	0.525554	-1.55836	-2.4705
Cgl0950	Cgl0950	Hypothetical protein			6.66053e-22		6.68314e-17				-2.40937	-5.26937
Cgl0951	Cgl0951	tRNA-processing ribonuclease BN			1.68787e-14	8.13196e-07	0.00273854			-0.606485	-0.29127	-2.1318
Cgl0952	Cgl0952	ABC-type multidrug/protein/lipid transport system, ATPase component	0.037946		4.41977e-20	1.25848e-11	1.10511e-15	-0.41999		1.25414	-1.66462	-3.1596
Cgl0953	Cgl0953	ABC-type transporter, ATPase component and permease component	0.0425666	0.0082306			1.27388e-13	-0.500225	0.696002		-1.86544
Cgl0954	ggtB	Gamma-glutamyltranspeptidase		8.09996e-07	2.01252e-17		3.43989e-18		1.49862		-2.17217	-2.09027
Cgl0955	Cgl0955	Hypothetical protein	5.59534e-06	9.76398e-08	6.37231e-20	0.000367704	0.0059168	1.91252	3.0458	0.670919	0.416097	-6.53697
Cgl0956	Cgl0956	Hypothetical protein			2.29099e-09	3.42631e-05	9.65468e-06			0.534631	-0.760177	-1.45712
Cgl0957	#N/A	Hypothetical protein		0.036947	2.3868e-09				-0.706563			-1.74153
Cgl0958	Cgl0958	Hypothetical protein		0.000110281	9.42432e-14	0.00937824	1.48079e-09		-1.35805	-0.245637	1.22832	-2.01712
Cgl0959	tnp3a(ISCg3a)	Transposase			0.0470493							-2.16884
Cgl0960	Cgl0960	Hypothetical protein		0.000496637	3.84133e-16		2.2106e-05		-1.22319		0.499843	-2.57308
Cgl0961	Cgl0961	Hypothetical protein	0.04306	0.000871517	7.45484e-20	2.45528e-05		0.451676	0.872669	0.704497		-4.49433
Cgl0962	Cgl0962	Transcriptional regulator		0.00206167	9.47079e-08		1.3652e-05		-0.827055		0.639893	-0.994037
Cgl0963	mfd	Transcription-repair coupling factor - superfamily II helicase			1.33683e-16	0.000116841	0.00053604			-0.256558	-0.221281	1.73664
Cgl0964	Cgl0964	ABC-type transporter, ATPase component and permease component		0.0196733	9.06978e-19	6.37015e-11	8.92258e-10		0.476759	0.956409	0.707955	3.30967
Cgl0965	Cgl0965	ABC-type transporter, ATPase component and permease component	0.00408605	0.00614053	0.0313098	5.67661e-13	7.24664e-12	0.748921	0.722372	1.20192	0.927112	0.140096
Cgl0966	Cgl0966	Uncharacterized BCR	1.69441e-07	7.33379e-05	5.33392e-11	1.20191e-18	6.92377e-15	1.80005	1.16509	2.77586	1.67307	0.918134
Cgl0967	Cgl0967	Hypothetical membrane protein	5.84056e-06	0.0237528	2.44724e-08	2.98333e-16	7.37456e-13	1.43156	0.594765	2.49623	2.08871	1.16821
Cgl0968	lysI	L-lysine transport protein	0.000323433			4.89408e-07	0.00133274	1.00426		0.545004	0.41303
Cgl0969	Cgl0969	Hypothetical protein		0.0214032		6.67206e-08	0.000159288		0.76838	1.57421	0.510523
Cgl0970	Cgl0970	Predicted pyrophosphatase	0.0136484		4.46037e-08	3.53102e-11	5.82099e-05	0.568491		1.25146	0.421689	1.50802
Cgl0971	porC	Hypothetical protein	0.000210512		1.42665e-07		9.37516e-11	-0.856157			-1.00309	2.37328
Cgl0972	porB	Hypothetical protein		3.59371e-07	3.43458e-10	0.00111155			1.86139	0.283877		1.74757
Cgl0973	Cgl0973	Hypothetical protein	6.20476e-08	0.0175287	8.30082e-14	7.11173e-17	3.62365e-05	2.11612	0.690421	2.33661	0.459051	-2.11124
Cgl0974	eno	Enolase	2.73495e-06		6.66672e-09	8.07673e-08		-1.83524		1.28421		1.4945
Cgl0975	Cgl0975	Hypothetical protein	4.48724e-07		0.000113894	6.90206e-05	0.000165021	-1.15955		1.29574	1.05677	1.95532
Cgl0976	Cgl0976	Uncharacterized ACR	1.66329e-06	6.8543e-05	2.72375e-10		5.83445e-07	-1.23364	-0.918028		0.451099	-0.869666
Cgl0977	ppx2	Exopolyphosphatase	0.000358441	0.0135827		6.6028e-08	5.72579e-06	-1.1005	-0.713032	-0.482333	0.382821
Cgl0978	tdcB	Threonine dehydratase	0.000648758	0.00206993	9.39663e-09			2.01498	1.97949			-2.56175
Cgl0979	Cgl0979	Hypothetical protein			6.67896e-16		5.63056e-10				1.3661	-2.29041
Cgl0980	Cgl0980	Pyrimidine reductase, riboflavin biosynthesis	0.00431629	0.00100527	9.00283e-14	0.000879765	0.0273723	0.951079	1.36662	0.640255	0.592198	-4.10816
Cgl0981	Cgl0981	Putative stress-responsive transcriptional regulator			7.39937e-09		0.0270411				1.32385	-5.33425
Cgl0982	Cgl0982	AraC-type DNA-binding domain-containing proteins	0.000832744		0.000333639	3.90311e-08	1.89261e-10	1.23485		-0.885829	-1.32172	0.419944
Cgl0983	Cgl0983	Hypothetical membrane protein	9.8323e-05		0.0345659		1.21774e-08	1.02552			-0.610772	-0.15717
Cgl0984	#N/A	Hypothetical protein	2.27437e-05	0.00217903	0.000140963	9.97504e-09		2.12062	1.61931	1.85691		1.60772
Cgl0985	Cgl0985	Hypothetical protein			2.53327e-11	2.06963e-06	1.71116e-10			-0.420395	-0.783188	1.81434
Cgl0986	greA	Transcription elongation factor		0.000762916	2.59192e-12		6.99125e-05		0.823456		-0.346872	2.21654
Cgl0987	Cgl0987	Hypothetical protein	0.00340255	0.000274083	2.87014e-07	7.23001e-10	0.000593996	-0.653008	-0.876716	-1.10835	0.387082	-0.828912
Cgl0988	Cgl0988	Uncharacterized proteins, LmbE homologs	5.51759e-08	4.18802e-08	0.00106374	1.45496e-06	3.17653e-10	1.52737	1.62736	0.42139	0.755095	-0.2775
Cgl0989	Cgl0989	Hypothetical protein	0.00279075	0.00011115		4.30005e-06	4.44021e-11	0.6685	0.982105	-0.482703	1.17572
Cgl0990	aroF	3-Deoxy-D-arabino-heptulosonate 7-phosphate (DAHP) synthase	0.000422485	1.27703e-05	8.63617e-07		0.0182817	0.931571	1.40375		-0.472478	1.29601
Cgl0991	uppS1	Undecaprenyl pyrophosphate synthase	0.000235837		0.00212606	9.47435e-13	5.08563e-07	-0.802055		-0.935844	0.427504	0.223492
Cgl0992	#N/A	Hypothetical protein	0.00113649			4.50935e-05		-1.46065		-1.34228
Cgl0993	Cgl0993	Hypothetical protein	2.27437e-05	0.0346371	2.73125e-10	1.82575e-13	0.000113487	-1.04485	-0.426014	-1.00895	0.281532	1.11866
Cgl0994	#N/A	Hypothetical protein	2.16767e-05	5.21075e-05	5.00309e-06	9.02727e-08		-1.01543	-0.939454	-0.757872		-1.02757
Cgl0995	coaA	Panthothenate kinase	0.0442299		0.00241802	0.00359133		-0.380691		-0.274647		-0.493688
Cgl0996	glyA	Glycine hydroxymethyltransferase	0.00131966	0.0217576	2.06306e-11		6.37879e-07	-0.772967	-0.529632		-0.52436	1.11308
Cgl0997	pabAB	Anthranilate/para-aminobenzoate synthases component I	0.0442293	2.4872e-08	3.61894e-11	6.74418e-05		-0.49364	-2.29539	0.392505		2.22715
Cgl0998	Cgl0998	Hypothetical protein		0.0345562	7.88308e-13		0.000935034		-0.632668		0.371751	2.87131
Cgl0999	Cgl0999	Hypothetical protein		0.0163129	0.000795943	4.09788e-08	2.15896e-05		-0.56706	0.827972	0.539047	0.572212
Cgl1000	Cgl1000	Hypothetical protein		0.00290575	0.000434835	7.53375e-05	0.00234191		0.934508	-0.433576	-0.348915	0.711207
Cgl1001	Cgl1001	Sortase and related acyltransferases	0.00499644	0.00068927	0.00404294	5.37658e-17	5.97756e-06	0.641897	0.852457	2.09058	0.394102	0.303398
Cgl1002	Cgl1002	Allophanate hydrolase subunit 2	0.00852324	0.000537354	4.13795e-14	1.4051e-15	0.0392784	0.766482	1.1457	1.78286	0.165353	-1.81456
Cgl1003	Cgl1003	Allophanate hydrolase subunit 1	0.00192072	0.00948979	1.33665e-15	0.000119895	8.92449e-06	1.172	1.01653	0.507461	-0.649697	-2.95254
Cgl1004	Cgl1004	Uncharacterized proteins, homologs of lactam utilization protein B	0.00367752	0.00601652	4.73829e-19	0.000256171	1.2322e-09	0.987071	1.01037	0.390048	-0.932647	-3.23549
Cgl1005	Cgl1005	Na+/proline, Na+/panthothenate symporters and related permeases	0.00921863		1.14649e-12	0.0206877	5.09506e-07	2.04236		0.563307	-1.53549	-3.63148
Cgl1006	#N/A	Hypothetical protein	0.0104208	0.000462434	1.61929e-10		0.000476822	1.89037	3.28001		-1.23605	-4.21033
Cgl1007	#N/A	Hypothetical membrane protein			0.00135986							-2.45057
Cgl1008	Cgl1008	Transcriptional regulators	0.00743753	1.53001e-05	0.00156278			-0.672207	-1.34916			-1.84708
Cgl1009	Cgl1009	Hypothetical protein		0.00844741		1.17289e-12			0.528791	1.02602
Cgl1010	fum	Fumarase	4.74344e-06	0.00668503	2.64284e-06	8.98117e-10	0.000152997	-1.65955	-0.807115	-0.54459	0.224249	-0.326149
Cgl1011	ssuI	Conserved protein/domain typically associated with flavoprotein oxygenases, DIM6/NTAB family	5.43858e-06		7.95688e-07	0.000210802	1.99767e-05	-1.85123		0.756411	1.16275	1.00788
Cgl1012	Cgl1012	Hypothetical protein				0.0208087	0.00601625			1.00243	1.66744
Cgl1013	Cgl1013	Hypothetical protein	0.00304163	0.004169	1.67425e-07	1.74936e-08	0.000190124	1.67475	2.00856	1.5799	1.41377	-1.65278
Cgl1014	Cgl1014	Predicted flavoprotein	3.13029e-07	3.12128e-06	3.03692e-06			2.45218	2.4285			0.955823
Cgl1015	ssiE	Coenzyme F420-dependent N5,N10-methylene tetrahydromethanopterin reductase and related flavin-dependent oxidoreductases	0.0116725	0.00632748	5.04688e-18		5.18817e-05	0.933415	1.31477		1.1053	4.5657
Cgl1016	ssiF	Acyl-CoA dehydrogenases	0.00642039	0.000375806	5.97092e-18		3.56159e-05	1.25687	2.87263		1.32256	8.18784
Cgl1017	ssiG	Acyl-CoA dehydrogenases			3.43651e-15							5.66151
Cgl1018	ssuD2	Coenzyme F420-dependent N5,N10-methylene tetrahydromethanopterin reductase and related flavin-dependent oxidoreductases	0.00192322		7.96372e-08			-0.868075				6.59761
Cgl1020	Cgl1020	Hypothetical protein	0.0033716	8.68989e-05	1.4243e-06	1.10407e-07	1.6079e-11	-0.728458	-1.10522	-0.678521	-1.19696	-1.02002
Cgl1021	Cgl1021	Hypothetical membrane protein				0.013471				1.16504
Cgl1022	Cgl1022	Hypothetical protein			4.56613e-06		3.01718e-07				1.93104	3.51356
Cgl1023	Cgl1023	Arabinose efflux permease	0.0287689				1.21689e-05	-1.13445			2.04532
Cgl1024	xseB	Exonuclease VII small subunit	0.0221693	0.0380857	5.82799e-13	1.49607e-05	2.37122e-12	-0.471868	0.440972	0.46855	1.15689	2.59197
Cgl1025	xseA	Exonuclease VII, large subunit			4.92914e-11	1.0473e-05	3.33806e-08			0.366677	0.559271	-0.876403
Cgl1026	lytB	Penicillin tolerance protein	8.9913e-05	0.00448782	0.000526883		2.52148e-07	-1.06026	-0.704399		0.838825	-0.45415
Cgl1027	Cgl1027	Hypothetical membrane protein			0.000100223		4.25859e-08				-0.549587	0.436363
Cgl1028	Cgl1028	Predicted permease			1.99392e-15	1.25604e-10	2.8383e-08			0.675562	0.452603	1.46693
Cgl1029	Cgl1029	Hypothetical protein			3.80031e-09	0.035297	6.88614e-06			0.437572	-0.715176	2.91668
Cgl1030	Cgl1030	Na+-dependent transporters of the SNF family		0.0195155	0.0019819	3.54959e-09	3.34356e-07		-0.809776	0.651352	-0.456619	-0.22053
Cgl1031	cmt5	Hypothetical protein	2.22235e-06		2.65306e-05		7.08086e-12	1.51012			-1.22703	-0.704856
Cgl1032	Cgl1032	Predicted GTPase			2.03619e-07	8.68816e-05	1.12668e-11			-0.23912	-0.764163	-0.525362
Cgl1033	Cgl1033	Plasmid maintenance system antidote protein	0.0453315	0.00222376	1.05826e-09		0.00407734	0.442245	0.74498		0.304206	-0.986523
Cgl1034	arcB	Ornithine carbamoyltransferase		0.000475615		0.0255103	0.00355065		1.07068	0.211513	0.309765
Cgl1035	Cgl1035	Acetyltransferases, including N-acetylases of ribosomal proteins	0.000640238	3.36445e-05	0.0163541	1.12335e-06	8.54219e-05	0.832937	1.21333	0.582984	0.617867	-0.326505
Cgl1036	Cgl1036	Dehydrogenases with different specificities (related to short-chain alcohol dehydrogenases)	5.20356e-06	4.76227e-07	5.32771e-06	9.71682e-08	0.000679016	1.99069	2.71589	1.37669	-1.29079	-1.20072
Cgl1037	tnp9a(ISCg9a)	Transposase		0.000106761	0.0464966		3.16767e-07		1.07068		0.832642	-0.210091
Cgl1038	Cgl1038	Diguanylate cyclase/phosphodiesterase domain 2 (EAL)	0.000608351	7.19972e-07	4.08957e-17			-1.00891	-1.91605			-1.6078
Cgl1039	Cgl1039	Hypothetical membrane protein	1.15794e-05	2.9745e-08	3.09034e-07	8.30396e-08		-1.06949	-1.75958	0.578433		0.458419
Cgl1040	Cgl1040	Hypothetical protein	0.00379345	1.66702e-06	1.46389e-06			-0.869187	-1.95315			1.35358
Cgl1041	Cgl1041	Hypothetical protein	0.000689268	2.11202e-06	0.0202148		6.39774e-05	-0.834603	-1.48594		0.477505	0.346969
Cgl1042	tnp10c(ISCg10a)	Hypothetical protein		0.000182708	0.00309269	0.0210166	0.0267814		-1.9129	0.511637	0.793502	-1.14022
Cgl1043	tnp10b(ISCg10a)	Hypothetical protein			5.97078e-07	0.000904011				0.805097		-2.0825
Cgl1044	tnp10a(ISCg10a)	Hypothetical protein		0.00402109	0.00139895				-1.76728			-3.00852
Cgl1045	#N/A	Hypothetical protein			1.94817e-10		2.27095e-09				2.13877	-1.61758
Cgl1046	Cgl1046	Hypothetical protein			3.37545e-10	0.00507794	0.00133332			0.475492	0.541081	-1.49361
Cgl1047	Cgl1047	Hypothetical protein	3.88181e-05		0.00561049	5.74347e-06	1.15042e-05	0.931669		0.883503	0.673869	0.42735
Cgl1048	Cgl1048	Aldo/keto reductases, related to diketogulonate reductase	0.0035145	0.000214246		0.00478236		1.32268	2.09455	0.509696
Cgl1049	Cgl1049	Uncharacterized ACR, homolog of gamma-carboxymuconolactone decarboxylase subunit	0.00754797	0.00448801	0.00118842			1.60283	1.88003			-1.59161
Cgl1050	Cgl1050	Predicted nucleoside-diphosphate-sugar epimerases	0.000496889	0.0175287	2.05922e-06	4.05255e-05	0.00407423	1.59276	1.11043	1.69992	0.851393	-1.66486
Cgl1051	Cgl1051	Sulfate permease and related transporters (MFS superfamily)		1.9819e-07	0.00412167				-1.47414			-0.718757
Cgl1052	Cgl1052	Hypothetical protein		0.012768	3.23043e-13	0.0296716	6.12909e-07		-0.494154	0.402346	1.77175	-3.16405
Cgl1053	Cgl1053	Hypothetical protein	0.0164825	0.0219254	2.23539e-05	0.0171316		1.31369	-1.35533	0.951232		-3.47763
Cgl1054	Cgl1054	Hypothetical protein	3.84552e-05	0.0428757	1.39753e-09	2.11911e-05	0.000619688	1.63377	0.740595	1.27629	1.47307	-3.16203
Cgl1055	Cgl1055	Hypothetical protein	0.00108551	8.5468e-05	2.0369e-07	1.60821e-08	2.58276e-08	1.59732	2.19276	1.91308	1.74614	2.20083
Cgl1056	Cgl1056	Hypothetical protein	0.0222729	0.0065128	1.1706e-17	3.97197e-14	1.12796e-14	0.546385	0.687411	1.87606	1.89122	3.11546
Cgl1057	Cgl1057	Mg-chelatase subunit ChlI	0.000198291	0.00176509	1.59107e-17	1.052e-15	1.79068e-15	0.96955	0.782609	2.2751	1.95587	3.36749
Cgl1058	Cgl1058	Phosphoglycerate mutase/fructose-2,6-bisphosphatase	0.0351348			1.23792e-11	0.000167849	0.445812		1.88654	0.393723
Cgl1059	Cgl1059	Hypothetical protein	0.00100793		6.38881e-08	1.99512e-10	3.20164e-07	0.883389		2.00826	0.809509	1.60373
Cgl1060	Cgl1060	PEP phosphonomutase and related enzymes	0.0494575	0.00143755	1.05395e-14	1.31695e-13	8.16161e-10	-0.51124	-0.90189	1.45292	0.669561	-1.22106
Cgl1061	Cgl1061	ABC-type transporter, duplicated ATPase component		0.00222343					-0.566408
Cgl1062	Cgl1062	Hypothetical protein			8.07991e-07							-1.41237
Cgl1063	phnA	Uncharacterized Zn-ribbon-containing protein involved in phosphonate metabolism	0.00404123		2.84965e-12	4.07444e-08	1.74801e-15	-0.720326		-0.526645	-1.58216	-1.5065
Cgl1064	Cgl1064	Transcriptional regulators			2.4499e-09							-1.37785
Cgl1065	Cgl1065	Permeases of the major facilitator superfamily	6.11858e-06	0.0189281	1.87617e-06			1.95003	0.893628			-2.94978
Cgl1066	tnp1a(ISCg1a)	Transposase			2.37674e-07		1.66419e-06				1.48135	-1.41075
Cgl1067	Cgl1067	Cysteine sulfinate desulfinase/cysteine desulfurase and related enzymes			4.89085e-22	5.30402e-12	9.79202e-16			0.702099	1.24733	3.73503
Cgl1068	nadC	Nicotinate-nucleotide pyrophosphorylase		0.0042616	2.72342e-22	6.80283e-15	2.77346e-16		1.18393	1.06362	1.35701	4.36477
Cgl1069	nadA	Quinolinate synthase	0.000828586	5.8754e-05	8.3936e-19	2.59307e-11	4.51849e-13	1.09529	1.39917	1.21886	1.66262	4.7463
Cgl1070	Cgl1070	ADP-ribose pyrophosphatase	1.73327e-05		2.0833e-10	7.61565e-12	6.67844e-08	1.67005		1.77012	1.52895	2.14514
Cgl1071	Cgl1071	Uncharacterized BCR	0.0139175			1.04806e-11	7.33689e-05	0.537336		1.35048	0.424108
Cgl1072	Cgl1072	Predicted Zn-dependent hydrolases of the beta-lactamase fold			8.83098e-07	4.19389e-09	1.61929e-08			1.01712	0.85383	0.73274
Cgl1073	Cgl1073	Uncharacterized BCR			6.91713e-11	5.34836e-08	0.00145528			1.76714	0.462832	3.54204
Cgl1074	lplA	Lipoate-protein ligase A	0.0222479		2.77985e-11	2.35366e-13		0.585164		1.90824		1.45488
Cgl1075	phnB2	Uncharacterized BCR		0.0427499	5.6913e-14	9.74752e-13	5.72437e-05		-0.662232	2.55974	0.393299	-1.42078
Cgl1076	pcaK	Permeases of the major facilitator superfamily	3.37303e-06		1.03245e-09	3.43412e-07	3.60781e-05	1.85507		0.447502	-0.403986	-1.06002
Cgl1077	pobA	2-polyprenyl-6-methoxyphenol hydroxylase and related FAD-dependent oxidoreductases	2.49627e-06	0.00131513	6.07975e-07	3.42329e-15	1.71903e-11	5.98394	3.66933	1.90439	-3.10036	-1.84234
Cgl1078	Cgl1078	ABC-type transporter, permease components	0.00553335	0.020212	4.37388e-20	0.00197207	2.08911e-20	1.89252	-1.32273	0.490487	-6.50923	4.36818
Cgl1079	Cgl1079	ABC-type transporter, duplicated ATPase component	0.00399178	0.00142496	4.7018e-22		3.70624e-23	2.29802	-1.97984		-6.36096	6.32214
Cgl1080	Cgl1080	ABC-type transporter, permease components	0.0180621	6.77941e-06	3.27104e-22	0.00240324	1.27795e-23	1.46285	-3.09297	-0.514649	-6.30876	6.52412
Cgl1081	Cgl1081	Adenylate kinase and related kinases	0.0190115	0.000849102	2.83176e-20	7.98247e-07	2.6109e-22	1.73725	-2.05308	-1.24959	-7.43954	5.79798
Cgl1082	chaA	Ca2+/H+ antiporter	0.0152911		1.14249e-08	0.000248472	2.77346e-16	1.14293		0.744881	-5.54882	1.06218
Cgl1083	Cgl1083	Uncharacterized proteins, LmbE homologs		0.0109149	1.3935e-21	0.000102702	0.000234593		0.599755	0.337487	0.364291	-4.03803
Cgl1084	Cgl1084	Hypothetical membrane protein		5.57538e-05	1.3667e-12	3.5971e-12	0.000213632		1.04257	1.05406	0.296758	-1.25808
Cgl1085	Cgl1085	Excinuclease ATPase subunit	0.00490015		1.82431e-14	8.50188e-14	7.73043e-09	0.520178		1.1193	0.530031	1.24169
Cgl1086	tpx	Peroxiredoxin	3.84782e-05			1.31846e-09	4.50515e-07	-1.80262		1.07991	0.696001
Cgl1087	Cgl1087	Hypothetical membrane protein	0.00178964	0.00308341	1.97507e-06	1.15743e-14	0.000429767	-0.876459	-0.809541	1.22111	0.225205	0.47555
Cgl1088	Cgl1088	Uncharacterized BCR	0.000945334			1.74272e-12	2.09272e-05	0.751906		1.17147	0.348429
Cgl1089	Cgl1089	Ketopantoate reductase		6.36237e-06	8.45851e-05	0.000855322	8.13501e-07		-2.14918	0.457597	-0.97904	-0.926186
Cgl1090	Cgl1090	Hypothetical protein	0.00591642		6.9668e-18		9.94253e-07	0.672295			0.755136	-3.38876
Cgl1091	Cgl1091	Hypothetical protein	0.0207775		1.45956e-13		7.60929e-05	0.669878			0.412517	-2.066
Cgl1092	Cgl1092	Hypothetical membrane protein			0.00437929	0.0388731	3.3374e-06			0.178092	0.560162	-0.400438
Cgl1093	Cgl1093	Hypothetical protein				6.09978e-08	5.20734e-06			0.509934	0.368874
Cgl1094	Cgl1094	Arsenate reductase and related proteins, glutaredoxin family		0.00176414	3.21282e-06	3.6027e-07	9.20941e-05		0.863258	0.704794	-0.37251	0.961615
Cgl1095	Cgl1095	Hypothetical membrane protein	2.56936e-06	0.00115062	2.01409e-06		2.12711e-12	-1.48149	-0.856128		-1.222	0.931545
Cgl1096	Cgl1096	Hypothetical protein	1.01658e-06	0.00291075	1.06995e-11	0.000759088		-2.84656	-1.26556	-0.417401		3.20338
Cgl1097	Cgl1097	Hypothetical protein	9.11077e-07	0.000297496	2.26726e-10	0.000211228	1.47142e-05	-2.66088	-1.58305	-0.359306	0.461631	1.14412
Cgl1098	Cgl1098	Predicted membrane GTPase involved in stress response			8.36098e-17	1.1539e-08	0.00333743			0.514701	-0.186724	1.88518
Cgl1099	Cgl1099	ABC-type dipeptide/oligopeptide/nickel transport systems, periplasmic components		0.0196885					-0.472463
Cgl1100	mshB	Uncharacterized proteins, LmbE homologs		0.007534	7.49648e-10				-0.508102			1.62929
Cgl1102	fdxC	Ferredoxin 3	0.000158572	0.0269133	0.0240389	4.48878e-08	0.000198112	-0.781586	-0.40382	-0.79	0.462989	0.439904
Cgl1103	dapC	PLP-dependent aminotransferases	0.00285042		3.1984e-12	1.43392e-12	0.000416436	-0.717764		-0.981086	0.272992	1.6411
Cgl1104	Cgl1104	Hypothetical membrane protein			6.92569e-13	0.0162504	3.12492e-08			-0.127492	-0.538079	-1.33731
Cgl1105	Cgl1105	Hypothetical protein	0.00203249		0.0257588	0.0202542	1.1143e-09	0.900927		-0.207937	1.27072	0.319991
Cgl1106	dapD	Tetrahydrodipicolinate N-succinyltransferase	0.0276119		3.31932e-06	6.42503e-10	2.37629e-12	0.481114		-0.727228	1.16891	0.588866
Cgl1107	aroP	Gamma-aminobutyrate permease and related permeases or aromatic amino acid permease			5.84741e-06	7.34754e-14	4.19865e-09			-1.10008	0.610857	0.574559
Cgl1108	dapD2	Tetrahydrodipicolinate N-succinyltransferase	3.20769e-07	2.311e-07	0.00671514	0.0340443	0.00229336	-1.22393	-1.25846	0.205932	0.335106	0.360346
Cgl1109	dapE	Acetylornithine deacetylase/Succinyl-diaminopimelate desuccinylase and related deacylases	0.0324489		1.46309e-08		0.000159179	-0.418761			0.391911	1.0004
Cgl1110	Cgl1110	Predicted Rossmann fold nucleotide-binding protein		0.00253385	0.000136995	1.44479e-13			0.864254	1.29326		-0.284651
Cgl1111	folP2	Dihydropteroate synthase			6.55113e-05	1.86877e-09				0.768865		0.512076
Cgl1112	Cgl1112	Glycosyltransferases involved in cell wall biogenesis			7.10954e-07	0.0385498				0.179302		-0.711735
Cgl1113	Cgl1113	Hypothetical protein		0.0372933	5.38946e-11	0.00651125	3.8638e-05		-0.358888	0.296793	0.521406	-1.60183
Cgl1114	Cgl1114	Hypothetical protein		9.76384e-05	6.44465e-18	5.78227e-05	0.000102556		-2.29145	0.516623	0.473152	-2.96833
Cgl1115	rrmA	SAM-dependent methyltransferases	0.000826781	0.00124352	3.10614e-15	0.00777451	0.00367938	-0.880114	-0.851185	0.175801	0.195271	-1.37819
Cgl1116	Cgl1116	Beta-fructosidases (levanase/invertase)	0.0070931	0.000214471	2.2487e-15	1.51372e-14	5.0559e-10	0.448349	0.689607	1.44387	0.70895	2.19646
Cgl1117	glgA	Predicted glycosyltransferases	0.00986352		5.892e-13	1.35975e-11	2.29659e-07	-0.493871		0.878883	0.398433	1.19678
Cgl1118	glgC	ADP-glucose pyrophosphorylase	4.07907e-07	4.10267e-05	1.04322e-08	3.4512e-11	5.8502e-17	-1.67772	-1.18304	0.623798	-1.29656	-0.453206
Cgl1119	Cgl1119	Hypothetical protein	2.91933e-08	9.44242e-07	4.25591e-06		4.71856e-08	-2.19545	-1.71926		-0.676426	0.671614
Cgl1120	sigE	DNA-directed RNA polymerase specialized sigma subunits, sigma24 homologs	0.0384962		5.69842e-19	6.58808e-13	1.15558e-07	1.09544		1.36764	0.644024	-3.01651
Cgl1121	Cgl1121	Hypothetical protein				2.46808e-08	9.33761e-09			0.685535	0.762311
Cgl1122	Cgl1122	Hypothetical protein	0.0422775	9.04138e-05				-0.482744	-1.05562
Cgl1123	mrp	ATPases involved in chromosome partitioning			0.00239443	0.00224187				-0.208239		-0.234556
Cgl1124	Cgl1124	Hypothetical membrane protein		0.000768965	2.54427e-10	1.62196e-07	9.19985e-06		0.834499	0.980445	0.659372	2.49626
Cgl1125	mgtE1	Mg/Co/Ni transporter MgtE (contains CBS domain)			2.40993e-05	1.40938e-09	0.00127326			0.927863	0.307463	-0.537017
Cgl1126	Cgl1126	Hypothetical membrane protein	0.00539505	0.00714446	1.24996e-05	0.000916576		1.08478	-0.96673	-0.357598		-0.467531
Cgl1127	Cgl1127	Hypothetical protein	1.12526e-05	3.36643e-08				-1.11157	-1.79965
Cgl1128	Cgl1128	Hypothetical protein	3.11847e-08	3.36643e-08	0.00471151	8.52408e-08		-2.15858	-2.26664	-1.32011		-0.518862
Cgl1129	odhA	Pyruvate and 2-oxoglutarate dehydrogenases, E1 component			1.10666e-18	8.85421e-11	0.000219452			-0.759712	0.268701	2.28173
Cgl1130	Cgl1130	ABC-type transporter, duplicated ATPase component and permease component	8.59839e-07	2.68007e-07	2.53249e-16	2.88299e-15	4.05317e-12	1.34595	1.49067	1.17944	0.765508	1.41136
Cgl1131	Cgl1131	Hypothetical membrane protein	5.26034e-06	2.22292e-05	2.78706e-08	6.16681e-10	0.00108488	0.988047	0.885308	0.750466	0.237797	0.621024
Cgl1132	aroE2	Shikimate 5-dehydrogenase		0.00234246	0.000129327	5.16078e-09	0.000425565		0.574186	0.73037	0.290157	0.359263
Cgl1133	lipT	Carboxylesterase type B			2.1423e-11	1.052e-15	8.83591e-15			1.36643	1.08822	0.681149
Cgl1134	Cgl1134	Hypothetical protein			4.01098e-09	2.98025e-12	1.902e-09			1.35311	0.899076	1.0723
Cgl1135	Cgl1135	Hypothetical protein		0.00578766		0.0240414			-0.639956	1.41291
Cgl1136	Cgl1136	Hypothetical protein		0.0239301	7.92159e-08				-0.900991			-1.54831
Cgl1137	Cgl1137	Permeases of the major facilitator superfamily	3.3027e-06	0.0174818	5.56806e-16			1.90331	0.753172			-2.77035
Cgl1138	Cgl1138	Permeases of the major facilitator superfamily		1.43236e-05	1.07416e-17	5.71152e-05	4.1497e-13		-1.23123	0.259863	-1.09074	3.20846
Cgl1139	metE	Methionine synthase II (cobalamin-independent)	0.0144363	2.37907e-08	3.80749e-24	0.00021438	3.51229e-17	-0.978948	-4.17921	-0.264076	-1.86134	5.55872
Cgl1140	Cgl1140	Hypothetical membrane protein			3.35733e-16	4.02734e-06	5.78337e-19			-0.471066	3.25642	2.57018
Cgl1141	Cgl1141	Predicted flavoprotein involved in K+ transport	2.62784e-08	1.79365e-08	0.000836614	1.80579e-05	2.83599e-19	-2.03286	-2.21195	-0.367173	-2.53283	-0.347527
Cgl1142	Cgl1142	Hypothetical membrane protein	0.000741615		1.49144e-08		1.56035e-09	-1.45343			-2.11412	-1.81013
Cgl1143	Cgl1143	Predicted esterase of the alpha-beta hydrolase superfamily			4.7114e-05	5.442e-11	3.38734e-07			0.942522	0.538333	0.412433
Cgl1144	Cgl1144	Predicted hydrolases or acyltransferases (alpha/beta hydrolase superfamily)	0.0348896			1.28932e-05		0.711762		1.10931
Cgl1145	Cgl1145	Non-ribosomal peptide synthetase modules and related proteins	0.00123081	0.00410421	0.00387066	6.9177e-07	0.000179565	0.979171	0.967089	0.928237	0.56435	0.331893
Cgl1146	#N/A	Hypothetical protein		0.0429008			0.0183093		-0.781885		0.998442
Cgl1147	cydC	ABC-type transporter, ATPase component and permease component	0.0126912		1.78511e-08	0.00250052	4.84725e-14	-0.748233		-0.291101	1.62552	0.949444
Cgl1148	cydD	ABC-type transporter, ATPase component and permease component			5.64321e-14	0.00490615	3.56782e-15			0.220438	1.7223	2.0615
Cgl1149	cydB	Cytochrome bd-type quinol oxidase, subunit 2	0.0447797		1.24485e-13	2.36616e-05	3.19554e-13	-0.669755		0.468363	1.55981	3.53039
Cgl1150	cydA	Cytochrome bd-type quinol oxidase, subunit 1		0.0235733	3.02105e-09		5.25394e-14		0.638853		1.57472	1.08814
Cgl1151	Cgl1151	DNA or RNA helicases of superfamily II	1.78766e-05	0.00471338	0.000597205	2.53324e-10	0.000116197	-1.19772	-0.658725	-1.06429	0.423617	0.647507
Cgl1152	#N/A	Hypothetical protein	1.84036e-06	8.41739e-07	0.000763782	0.000836995	0.000689182	-1.46714	-1.54395	-0.507494	-0.587089	-1.21892
Cgl1153	Cgl1153	NTP pyrophosphohydrolases including oxidative damage repair enzymes	2.23498e-05	0.0149141	0.00487419		0.0346684	-1.27103	-0.601065		-0.529464	-1.13792
Cgl1154	Cgl1154	Hypothetical protein	0.0244588	0.00554209	1.40141e-06	0.000879765	1.9426e-14	0.681413	-0.908503	-0.384637	-2.27177	-1.30438
Cgl1155	pheP	Gamma-aminobutyrate permease and related permeases		1.55892e-05	5.77241e-06		0.000221116		1.38086		0.4031	0.932774
Cgl1156	Cgl1156	Superfamily II DNA and RNA helicases	0.000629593		1.30463e-09	1.12207e-11	0.000281554	-0.988678		-1.82383	0.582875	-1.3922
Cgl1157	Cgl1157	Transcriptional regulator	5.46141e-05		7.03629e-06	5.50349e-10		-1.02727		-1.07531		-1.36463
Cgl1158	Cgl1158	2-polyprenyl-6-methoxyphenol hydroxylase and related FAD-dependent oxidoreductases	0.0102241	0.00372266	2.21919e-12		9.61952e-05	1.08509	1.47757		-0.685405	-2.2346
Cgl1159	tfdF	Alcohol dehydrogenase IV			3.59304e-05	1.0077e-06	0.000501792			0.951388	-0.41342	-0.672976
Cgl1160	catA2	Protocatechuate 3,4-dioxygenase beta subunit	0.00829117		9.49812e-08	1.65971e-06		0.770785		1.03893		1.32421
Cgl1161	Cgl1161	Hypothetical membrane protein			0.00107925	6.80713e-07	0.00168698			-0.402674	-0.230065	-0.49138
Cgl1162	Cgl1162	Hypothetical protein			2.66136e-10	0.000214162	7.53308e-05			0.666368	-0.832599	-2.45985
Cgl1163	putP	Na+/proline, Na+/panthothenate symporters and related permeases			4.10385e-21		4.22637e-21				-2.12029	-2.25433
Cgl1164	Cgl1164	Superfamily II DNA/RNA helicases, SNF2 family		0.00430145	5.99072e-06	1.56645e-07			1.01643	0.491452		0.399124
Cgl1165	Cgl1165	Hypothetical protein		0.000463872	1.83343e-09	4.24307e-05			0.744715	0.365783		0.97825
Cgl1166	Cgl1166	DNA repair exonuclease	0.00108314	0.000517387	1.81909e-09		0.0073187	-0.833496	-0.908863		-0.282067	-1.14295
Cgl1167	Cgl1167	ATPase involved in DNA repair	0.000486947	0.00049414	1.23683e-11			-0.842389	-0.839588			0.903766
Cgl1168	lipP	Esterase/lipase			0.00936763	0.0174433				0.698457		-0.936377
Cgl1169	atoE	Short chain fatty acids transporter				0.00220223				1.37792
Cgl1170	Cgl1170	Uncharacterized BCR		1.95818e-05	2.23824e-18	4.01762e-16	5.3787e-10		1.99108	2.02427	0.713156	4.76494
Cgl1171	Cgl1171	Transcriptional regulators			0.000232326		0.0216416				-0.234032	-0.551949
Cgl1172	Cgl1172	Hypothetical protein	2.82568e-07		7.19654e-19	0.00586915	3.09222e-07	2.94571		0.360042	-0.603823	-3.36199
Cgl1173	Cgl1173	Hypothetical protein	4.53043e-05		7.28618e-16	1.86966e-16	1.33189e-11	1.72098		-1.88859	-1.10904	-2.02437
Cgl1174	Cgl1174	cAMP-binding domains - Catabolite gene activator and regulatory subunit of cAMP-dependent protein kinases	0.00940018	1.45171e-05		2.40412e-10		-0.664925	-1.38525	-0.974413
Cgl1175	Cgl1175	Copper chaperone	0.00467206		6.64677e-13	5.26557e-05	4.3084e-09	-1.07786		0.5068	0.886566	2.15658
Cgl1176	ctpC	Cation transport ATPases		0.000870168	0.000275091	0.000689732			-0.764578	0.791101		0.878714
Cgl1177	Cgl1177	Uncharacterized BCR	0.00436672				0.0390311	-0.733086			2.07429
Cgl1178	Cgl1178	Predicted hydrolases or acyltransferases (alpha/beta hydrolase superfamily)	4.43886e-06		3.09617e-08	0.000177983	1.32073e-11	-1.56651		-0.423273	-1.37608	1.49548
Cgl1179	argS	Arginyl-tRNA synthetase		0.000127646	5.08686e-13	2.69025e-12	2.25139e-06		0.79036	-0.755555	-0.31639	1.23643
Cgl1180	lysA	Diaminopimelate decarboxylase		0.000365734	1.02705e-15	4.68433e-13			0.864382	-1.04699		2.67662
Cgl1181	Cgl1181	Hypothetical protein			3.58897e-11							-1.66807
Cgl1182	Cgl1182	Hypothetical protein			0.000154225	0.0401377				1.12347		-3.28422
Cgl1183	hom	Homoserine dehydrogenase	0.00145697		4.16588e-09	0.00448117	1.12796e-14	-0.995774		0.150496	-1.04221	0.5027
Cgl1184	thrB	Homoserine kinase	0.000517909		1.39642e-14	2.29495e-05	9.78571e-15	-1.06625		-0.276754	-1.13393	1.26471
Cgl1185	Cgl1185	Hypothetical protein	0.0153741	0.0196342	6.16794e-13			-0.666651	-0.639071			-1.67106
Cgl1186	narI	Nitrate reductase gamma subunit	2.8623e-05	2.16443e-05	0.00192791			-1.64464	-1.68108			3.83113
Cgl1187	narJ	Nitrate reductase delta subunit	5.26034e-06	0.00390481	9.79413e-09	0.0138253		-1.36698	-0.71781	0.304571		0.760069
Cgl1188	narH	Nitrate reductase beta chain	0.000414832	0.0065128	3.27972e-05	0.00392375	0.00799886	-1.99824	-1.41022	0.274191	-0.211972	0.389906
Cgl1189	narG	Anaerobic dehydrogenases, typically selenocysteine-containing	6.3873e-06	7.8007e-05	4.31336e-11	4.19578e-05	0.00212517	-2.3134	-1.90541	0.567344	-0.336222	1.34689
Cgl1190	narK	Nitrate/nitrite transporter	1.71704e-08	4.18802e-08	0.000864628	9.25857e-12	0.0177591	-3.0045	-3.03762	1.00866	-0.126536	-0.221583
Cgl1191	mog	Molybdopterin biosynthesis enzymes	1.21059e-06	6.36237e-06	5.71811e-11		0.00330714	-1.39975	-1.2175		-0.630339	-2.37386
Cgl1192	Cgl1192	Subtilisin-like serine proteases	9.24505e-06	0.00034856	5.16973e-14	4.97341e-05	0.00019154	-1.11186	-0.797483	-0.44632	0.504164	-2.33562
Cgl1193	Cgl1193	Uncharacterized CBS domain-containing proteins	1.90729e-06	0.0204168		4.52062e-09	1.14016e-05	-1.435	0.556926	-1.19465	-0.686434
Cgl1194	Cgl1194	Uncharacterized CBS domain-containing proteins		0.0367575	1.53072e-10	0.0224253	0.0003215		0.44854	0.221568	-0.473269	-1.71461
Cgl1195	mob	Molybdopterin-guanine dinucleotide biosynthesis protein A	6.50028e-05	2.79399e-06	0.000202922		0.000132959	-1.37023	-1.852		-0.555286	0.759272
Cgl1196	moeA3	Molybdopterin biosynthesis enzyme	0.000111568	3.14856e-06	0.001505		1.00991e-07	-1.17268	-1.63498		-0.814821	-0.536395
Cgl1197	moaA	Molybdenum cofactor biosynthesis enzyme	0.0257359	0.000193495	2.79964e-07	0.0421073	4.14043e-08	-0.645949	-1.27636	-0.230447	1.04941	0.905788
Cgl1198	fadD4	Acyl-CoA synthetases (AMP-forming)/AMP-acid ligases II			1.21259e-16	4.63915e-05				0.317713		2.44848
Cgl1199	rho	Transcription termination factor	0.0331636	0.036867	0.000668811	0.00586655	0.0119583	-0.62094	0.616896	-0.832768	-0.759807	1.4735
Cgl1200	prfA	Protein chain release factor A			9.82159e-15	2.35855e-12	8.18008e-06			-1.25696	-0.470596	2.38417
Cgl1201	Cgl1201	Predicted rRNA or tRNA methylase			3.68876e-12	1.9389e-12	7.58706e-07			-0.94829	-0.49454	2.76561
Cgl1202	Cgl1202	Putative translation factor (SUA5)		0.00386411	9.87592e-15		1.45029e-06		0.988269		0.388499	2.528
Cgl1203	Cgl1203	UDP-N-acetylmuramyl pentapeptide phosphotransferase/UDP-N- acetylglucosamine-1-phosphate transferase	0.00420717	0.00630305	6.0714e-10		1.8248e-05	0.6447	0.641667		0.413596	1.33611
Cgl1204	Cgl1204	Hypothetical membrane protein	0.000354756			0.00300202	5.07929e-09	0.950837		-0.288901	-1.00953
Cgl1205	Cgl1205	Hypothetical protein			5.14902e-13		0.00192886				-0.993991	-4.27606
Cgl1206	atpB	F0F1-type ATP synthase a subunit	2.08278e-05		2.40993e-05	1.21767e-19	4.24471e-11	-1.35792		-2.19446	-0.657196	0.272759
Cgl1207	atpE	F0F1-type ATP synthase c subunit/Archaeal/vacuolar-type H+-ATPase subunit K	0.00551729	0.000435032	2.72243e-17	1.01789e-17	2.50706e-08	-0.827042	-1.15918	-2.24484	-0.606075	4.48417
Cgl1208	atpF	F0F1-type ATP synthase b subunit	0.000165545		6.79856e-18	5.2007e-17	9.04423e-09	-0.99645		-2.21835	-0.711096	3.14739
Cgl1209	atpH	F0F1-type ATP synthase delta subunit (mitochondrial oligomycin sensitivity protein)	0.00175998		3.43458e-10	2.82351e-08	0.00842935	-1.07038		-2.29786	-0.765465	4.16116
Cgl1210	atpA	F0F1-type ATP synthase alpha subunit	0.00226441		4.35595e-22	5.44432e-19	9.39159e-10	-1.09057		-2.37466	-0.66686	4.2812
Cgl1211	atpG	F0F1-type ATP synthase gamma subunit	0.00386617		1.50294e-11	1.84088e-08	0.00400462	-1.05091		-2.36159	-0.848616	5.03056
Cgl1212	atpD	F0F1-type ATP synthase beta subunit	8.3294e-05		1.0018e-17	1.172e-13	0.000431991	-1.08043		-2.43201	-0.545687	4.91547
Cgl1213	atpC	F0F1-type ATP synthase epsilon subunit (mitochondrial delta subunit)	0.0059448	0.000775856	1.97872e-15	1.86966e-16	1.74149e-07	-0.70463	-0.973593	-2.42928	-0.695827	2.24807
Cgl1214	Cgl1214	Hypothetical protein	0.00100461		1.96886e-11	4.05647e-15		1.29405		1.89473		-1.49552
Cgl1215	Cgl1215	Predicted nuclease of the RecB family	3.65297e-05	7.43911e-06	3.70277e-09		0.000115338	-0.966515	-1.11061		-0.321814	-0.916736
Cgl1216	Cgl1216	Hypothetical protein	0.0344697	1.24652e-06	0.0035213	0.000112	1.57864e-09	-0.403081	-1.26332	-0.393524	-0.968165	0.614065
Cgl1217	Cgl1217	Lactoylglutathione lyase and related lyases	0.0025044	1.1767e-08	4.35656e-06	3.917e-06	6.03576e-12	-0.728845	-2.21871	-0.6139	-1.52147	1.03207
Cgl1218	Cgl1218	Uncharacterized ACR		9.10522e-05	1.28718e-08	0.00030587	0.0214742		-1.31553	0.486149	0.255974	-2.02252
Cgl1219	Cgl1219	Thioredoxin domain-containing protein		0.0137278		2.97969e-09			-0.795143	0.995786
Cgl1220	ssuD1	Coenzyme F420-dependent N5,N10-methylene tetrahydromethanopterin reductase and related flavin-dependent oxidoreductases	0.00250237	0.000427714	2.635e-17	2.31552e-12	0.00368566	1.19796	2.03519	-1.68355	0.617737	8.71059
Cgl1221	ssuC	ABC-type transporter, permease components	4.75375e-05	8.88247e-05	5.30628e-18	2.18087e-06	0.000141895	1.771	2.79655	-0.89622	1.20637	8.33369
Cgl1222	ssuB	ABC-type transporter, ATPase component	0.0268095	0.0028542	1.37434e-18	0.0127837	0.00374025	1.0268	2.12387	-0.371377	0.735129	8.51411
Cgl1223	ssuA	ABC-type transporter, periplasmic component			2.14404e-22	1.87789e-06	2.83248e-06			0.517461	-0.56826	6.81638
Cgl1224	glgB	1,4-alpha-glucan branching enzyme	3.40435e-06	5.33176e-05	4.11206e-20	3.92002e-11	1.19261e-11	-1.44789	-1.18435	0.615055	-0.647967	2.34588
Cgl1225	glgE	Glycosidases	5.27059e-07	1.41825e-06	6.23879e-10	1.21151e-09	1.25641e-08	-1.16933	-1.115	0.576733	-0.478058	0.631252
Cgl1226	#N/A	Hypothetical protein	0.000100528	1.56338e-06	3.05551e-07	0.000321707	0.000323258	-1.40749	-2.0178	0.430032	-0.423182	-0.805322
Cgl1227	Cgl1227	ABC-type transporter, ATPase component	1.83341e-06	1.09123e-06	0.000104609	4.48654e-05		-1.45156	-1.55812	0.422814		0.59555
Cgl1228	Cgl1228	Hypothetical protein		0.00128101	0.00213762				-1.22194			-0.767875
Cgl1229	Cgl1229	Hypothetical protein	0.00955145		3.2191e-08	0.010774		0.484964		-0.21814		-0.879441
Cgl1230	fixA	Electron transfer flavoprotein beta-subunit		0.0225137	0.000184834	4.77557e-13			0.451232	-1.43744		-0.390345
Cgl1231	fixB	Electron transfer flavoprotein alpha-subunit		6.32457e-05	1.10929e-18	5.38058e-16	0.0467003		1.36281	-1.26622	0.10182	2.34733
Cgl1232	nifS1	Cysteine sulfinate desulfinase/cysteine desulfurase and related enzymes			7.01143e-16	1.39345e-13				-1.05477		1.71854
Cgl1233	Cgl1233	Hypothetical membrane protein	0.00122048		1.4961e-06	1.55563e-13		-0.887228		-1.13137		0.888259
Cgl1234	Cgl1234	Uncharacterized protein related to capsule biosynthesis enzymes	8.35851e-05	5.78954e-06	1.12138e-13	1.02046e-09	0.0263328	-0.931982	-1.11631	-1.07989	0.287598	-2.29179
Cgl1235	Cgl1235	Predicted transcriptional regulators	9.15854e-07	0.047609	9.61457e-20		3.5309e-05	-2.00012	-0.528044		0.889673	-5.39659
Cgl1236	Cgl1236	Predicted acetyltransferase	4.77644e-05	4.89512e-05	1.58715e-14		3.91421e-07	-0.992458	-0.958782		0.662954	-1.97132
Cgl1237	Cgl1237	Spermidine synthase	0.0016198	0.00127138	2.65611e-11	1.44775e-05	1.80093e-08	-0.826398	-0.848127	0.454444	0.82528	-1.28297
Cgl1238	Cgl1238	Hypothetical protein	0.0143617	4.3615e-06		1.91082e-07		0.758817	1.94376	0.90589
Cgl1239	Cgl1239	Hypothetical protein		0.0484		3.05295e-07	0.0142832		-0.858153	1.21923	0.633693
Cgl1240	Cgl1240	Predicted tRNA(5-methylaminomethyl-2-thiouridylate) methyltransferase, contains the PP-loop ATPase domain	7.22728e-07	2.89664e-05	3.28117e-17	0.000110481	0.000732069	1.85944	1.38679	0.255252	-0.212881	-1.71099
Cgl1241	Cgl1241	Hypothetical protein	1.37877e-07	2.70594e-05	0.00338968			1.70461	1.16468			-0.351826
Cgl1242	Cgl1242	Permeases of the major facilitator superfamily		0.000884518	2.48013e-09		1.85324e-06		0.850129		0.391076	-0.630533
Cgl1243	Cgl1243	Hypothetical protein	0.000807268		5.80068e-08	1.14099e-05		-0.920589		-0.378469		0.942163
Cgl1244	ligA	NAD-dependent DNA ligase (contains BRCT domain type II)			6.08047e-09	0.000526123	0.000496726			0.71503	0.702509	2.18886
Cgl1245	Cgl1245	Hypothetical protein	0.0167088			1.31288e-16	1.28988e-07	-0.684671		1.59131	0.411189
Cgl1246	gatC	Asp-tRNAAsn/Glu-tRNAGln amidotransferase C subunit	9.2478e-06		0.0210275	5.07433e-09	2.41845e-07	-1.28388		-0.764067	0.664371	-0.413468
Cgl1247	gatA	Asp-tRNAAsn/Glu-tRNAGln amidotransferase A subunit and related amidases	2.17964e-05		4.09381e-14	4.73507e-10	0.000178451	-1.04364		-0.881617	-0.347757	2.98159
Cgl1248	Cgl1248	Siderophore-interacting protein	0.00050984		2.3885e-12	0.0324639	6.50862e-06	-0.923592		0.169113	-0.492125	1.9107
Cgl1249	Cgl1249	Hypothetical membrane protein	0.00318509	0.0106597	5.53899e-06	2.60501e-07		-1.15353	-0.953481	0.854758		1.10457
Cgl1251	Cgl1251	Transcriptional regulators		0.00301636	1.09092e-16				1.07941			-3.66988
Cgl1252	Cgl1252	ABC-type transporter, duplicated ATPase component			3.49381e-11	0.00970253				-0.367078		-1.70437
Cgl1253	Cgl1253	ABC-type transporter, permease components			0.00469998	0.0126699				-0.454444		-0.523256
Cgl1254	Cgl1254	ABC-type transporter, periplasmic component	0.0323651					0.505919
Cgl1256	Cgl1256	Acetyltransferases, including N-acetylases of ribosomal proteins	3.88181e-05	0.000781224		1.21346e-09		2.27205	1.95898	1.20666
Cgl1257	Cgl1257	ABC-type Fe3+-siderophores transport systems, periplasmic components			0.000574672	1.12462e-09	6.12894e-11			-1.16045	-1.57711	0.431679
Cgl1258	Cgl1258	Predicted Na+-dependent transporter	0.0165568	0.00053212	0.00620935	2.15987e-15	3.99684e-06	0.558645	0.897069	-1.76635	-0.535959	0.337283
Cgl1259	gatB	Asp-tRNAAsn/Glu-tRNAGln amidotransferase B subunit (PET112 homolog)	0.0302058		8.72071e-17	4.5173e-13	7.57739e-06	-0.359306		-0.843838	-0.287248	1.72635
Cgl1260	Cgl1260	Predicted dinucleotide-binding enzymes	0.0404202	0.0174459	0.0159541	0.000194804	3.64975e-05	1.01056	1.32415	0.61617	0.496443	0.358541
Cgl1261	Cgl1261	Predicted oxidoreductases (related to aryl-alcohol dehydrogenases)			1.16428e-09	5.90686e-12				2.48283		1.59347
Cgl1262	lysE	Lysine efflux permease	0.0219925		2.92483e-10	7.91607e-14	0.00220419	0.444366		2.03641	0.26573	1.76554
Cgl1263	lysG	Transcriptional regulator or Lysine export regulator protein	2.87223e-05	0.000619238	3.78108e-13	0.00030908		1.10685	0.887858	0.369638		-1.55191
Cgl1264	Cgl1264	Predicted glutathione S-transferase	0.00359924		0.0154048	6.69468e-09	1.6474e-10	0.678428		1.08021	1.06142	0.232304
Cgl1265	Cgl1265	Hypothetical protein		1.97122e-05	2.55779e-16	4.42915e-09	1.65284e-09		-1.182	-0.884095	-1.18504	-5.05829
Cgl1266	Cgl1266	Hypothetical membrane protein	1.70824e-05	1.45885e-05	6.98814e-12	3.96743e-11		-1.22402	-1.28621	0.589461		0.808876
Cgl1267	Cgl1267	Hypothetical membrane protein		3.74009e-06	0.0279682	4.33609e-06			-2.1146	1.1008		1.19619
Cgl1268	ilvD	Dihydroxyacid dehydratase/phosphogluconate dehydratase	0.000105431	5.25937e-06	4.47927e-07		3.51711e-05	1.15186	1.4799		0.543714	-0.760851
Cgl1269	Cgl1269	Hypothetical protein	0.000402542	5.8513e-06	0.00199248			0.806393	1.25513			-1.56631
Cgl1270	yggB	Small-conductance mechanosensitive channel	1.10285e-07	9.80934e-06	1.18319e-10	2.16309e-19	1.0043e-15	3.19372	2.66042	2.91346	1.67343	1.03152
Cgl1271	ilvB	Thiamine pyrophosphate-requiring enzymes [acetolactate synthase, pyruvate dehydrogenase (cytochrome), glyoxylate carboligase, phosphonopyruvate decarboxylase	0.000647427	1.87738e-05	3.16117e-06	0.0143293	2.25595e-12	0.864933	1.22164	0.131128	-0.822935	0.355982
Cgl1272	ilvN	Acetolactate synthase, small subunit		0.000273244	1.22658e-10		4.56196e-08		1.0399		-0.981643	2.3993
Cgl1273	ilvC	Ketol-acid reductoisomerase or acetohydroxy-acid isomeroreductase			3.35066e-15	0.00295028	2.75234e-10			-0.220599	-0.802533	1.8265
Cgl1275	Cgl1275	ABC-type nitrate/sulfonate/taurine/bicarbonate transport systems, ATPase components				0.00250485	0.00966552			0.924028	-0.922573
Cgl1276	Cgl1276	ABC-type nitrate/sulfonate/taurine/bicarbonate transport systems, ATPase components			0.0182308							-1.97243
Cgl1277	Cgl1277	ABC-type nitrate/sulfonate/taurine/bicarbonate transport systems, periplasmic components	0.00600459	0.0156179	8.53025e-09	5.2416e-08	0.0342175	1.31448	1.26439	1.12626	-0.527436	-2.21542
Cgl1278	Cgl1278	Hypothetical protein	3.20769e-07	0.000326383	2.13476e-14	0.00357748		2.02648	1.18715	0.336597		-2.86628
Cgl1279	Cgl1279	Hypothetical protein	0.00835306	0.0361993	8.10535e-07	0.0014461	0.0331829	1.95735	1.43904	0.868098	0.685514	-2.07934
Cgl1280	Cgl1280	Conserved protein/domain typically associated with flavoprotein oxygenases, DIM6/NTAB family			0.0360032	9.06754e-07				0.649235		-0.354649
Cgl1281	Cgl1281	Co/Zn/Cd efflux system component	1.14435e-09	2.8796e-09	6.32395e-12	4.22528e-19	1.18105e-18	3.36561	3.46291	3.11211	2.98876	1.44274
Cgl1282	Cgl1282	Uncharacterized ACR		0.0413061	1.29898e-12	2.03996e-10	1.56588e-07		0.41473	0.750356	-0.481175	1.25958
Cgl1283	Cgl1283	Hypothetical protein	0.000234357	0.000721026	3.89106e-07	7.45694e-05	1.03413e-06	-0.795317	-0.714883	-0.273388	-0.38982	-0.509154
Cgl1284	serA	Phosphoglycerate dehydrogenase and related dehydrogenases or D-3-phosphoglycerate dehydrogenase	0.00633232	2.28466e-07	4.84778e-23	6.6399e-08	1.14929e-09	0.672527	-1.87015	0.405971	-0.537114	4.27119
Cgl1285	Cgl1285	Hypothetical protein	1.22216e-05	4.18802e-08	1.0423e-06	2.13853e-06	0.0313448	-1.39145	-2.23451	0.562452	-0.21967	0.765117
Cgl1286	leuB	Isocitrate/isopropylmalate dehydrogenase	0.000321963	0.00921635	1.20066e-06	1.23976e-07	1.03555e-10	-0.788435	-0.52804	-0.456978	-0.749631	-0.481683
Cgl1287	Cgl1287	ABC-type nitrate/sulfonate/taurine/bicarbonate transport systems, periplasmic components	1.59759e-06	3.36643e-08	1.58977e-10	1.75691e-09	4.55829e-07	-1.66285	-2.25689	-0.919264	0.686696	-1.3798
Cgl1288	Cgl1288	Predicted signal-transduction protein containing cAMP-binding and CBS domains	0.000879942	7.95913e-07	1.84535e-05		1.85011e-13	-0.925352	-1.76648		-1.76011	0.799948
Cgl1289	dnaQ2	DNA polymerase III epsilon subunit and related 3'-5' exonucleases		0.0415282	1.14933e-16	0.00109061	2.81246e-08		-0.522944	0.378359	-0.729235	-2.19747
Cgl1290	Cgl1290	2-keto-4-pentenoate hydratase/2-oxohepta-3-ene-1,7-dioic acid hydratase (catechol pathway)	2.04742e-05		0.00234297	2.42857e-10	0.00187647	-1.48104		-1.00366	-0.381598	0.636796
Cgl1291	Cgl1291	SAM-dependent methyltransferases	0.0011614	0.0462341	1.47507e-13	5.12268e-11		-1.0234	0.596433	-0.991705		-2.22811
Cgl1292	entC	Isochorismate synthase			0.0127856	0.00155007				0.425613		0.694734
Cgl1293	gltS	Glutamyl- and glutaminyl-tRNA synthetases			6.89754e-05	9.92655e-09				-0.678088		0.400929
Cgl1294	Cgl1294	Predicted transcriptional regulator			0.000222347		0.001047				0.563508	1.37429
Cgl1295	Cgl1295	Hypothetical membrane protein		0.00304153			0.0153917		1.16872		0.436305
Cgl1296	Cgl1296	Hypothetical protein	6.12476e-07	9.64526e-06		4.5293e-07		-1.44889	-1.17377	0.967312
Cgl1297	Cgl1297	Transcriptional regulator	0.00100655		2.29636e-11	2.70559e-05	0.000209997	1.01371		1.19238	1.78958	-3.43845
Cgl1298	Cgl1298	Hypothetical protein			7.6712e-05							-3.13681
Cgl1299	Cgl1299	Hypothetical protein	0.0237506		0.0160385	0.0187094	0.0164538	-1.51057		2.06668	2.20553	-0.905175
Cgl1300	#N/A	Hypothetical protein			6.95654e-13		0.000911012				1.07988	-2.99927
Cgl1301	#N/A	Hypothetical membrane protein		0.0427997	2.30566e-10				2.29375			-5.31713
Cgl1302	#N/A	Hypothetical protein	0.0255837	0.0323081	6.19961e-12	0.0432316	0.00864514	1.81238	2.12685	0.873957	1.30244	-4.71874
Cgl1303	Cgl1303	Hypothetical protein		0.0302235	5.82878e-10		1.54825e-11		-0.681761		-1.23144	1.13778
Cgl1304	Cgl1304	Hypothetical protein	0.0109075		5.37426e-16	0.00488656	3.39517e-15	1.02979		-0.743002	-4.82829	4.0429
Cgl1305	thiC	Thiamine biosynthesis protein ThiC	3.23321e-05		1.67013e-20	0.000122932	2.42205e-23	1.86697		0.552356	-7.55201	2.57096
Cgl1306	#N/A	Hypothetical protein			1.37097e-09	3.06059e-06				1.9497		-3.18687
Cgl1307	Cgl1307	Hypothetical protein		0.042778	5.51018e-20	0.000285583			0.743398	0.361533		-2.43009
Cgl1308	glgP1	Glucan phosphorylase	8.02495e-05		1.83257e-19	5.36519e-08	0.00421388	-1.60845		0.651278	-0.247765	4.11658
Cgl1309	Cgl1309	Hypothetical protein			2.4499e-09		0.000824367				0.627976	4.30189
Cgl1310	Cgl1310	Zn-dependent hydrolases, including glyoxylases	0.000813793					-0.939494
Cgl1311	Cgl1311	Predicted permeases	0.0224451	0.0414689	1.47184e-09			-1.0997	-0.840638			-2.64655
Cgl1312	Cgl1312	Hypothetical protein	4.28031e-05	2.68882e-06	1.61824e-17	9.27061e-07	0.0390918	-1.47758	-1.85919	-0.774767	-0.234221	-2.42548
Cgl1313	Cgl1313	Guanosine polyphosphate pyrophosphohydrolases/synthetases			8.02077e-08	5.91001e-06	1.05243e-05			-0.488745	0.585529	-0.873591
Cgl1314	Cgl1314	Transcriptional regulator	0.0215976		0.000487979	2.47706e-07	0.0280766	-0.681883		-0.721654	0.27751	0.81965
Cgl1315	leuC	3-isopropylmalate dehydratase large subunit	1.52224e-05	5.07355e-07	2.81158e-16	1.83106e-11	2.06105e-09	1.72809	2.45278	-0.880098	0.689118	4.1482
Cgl1316	leuD	3-isopropylmalate dehydratase small subunit	0.000295372	0.000547103	1.16188e-15	1.99349e-13	4.23313e-09	1.06196	1.02083	-1.10002	0.645621	5.25069
Cgl1317	#N/A	Hypothetical protein		0.00116655	0.000270024				-0.961756			1.06196
Cgl1318	Cgl1318	NTP pyrophosphohydrolases including oxidative damage repair enzymes	0.0404648		1.19275e-08	2.00387e-06	4.24384e-05	-0.401985		0.443467	0.360027	0.994831
Cgl1320	gpsA	Glycerol 3-phosphate dehydrogenase		0.0288373	0.0106131	3.85821e-10	4.7366e-16		-0.576871	0.946717	-2.04836	0.460791
Cgl1321	ddlA	D-alanine-D-alanine ligase and related ATP-grasp enzymes		6.84571e-06	0.0200978		0.00174095		-1.04858		-0.234657	0.212973
Cgl1322	Cgl1322	Hypothetical protein			0.00196721	8.4426e-05	1.92038e-05			-0.52162	0.730899	-0.589878
Cgl1323	thiL	Thiamine monophosphate kinase	8.0963e-05	0.00246736	9.7857e-15	1.91916e-12		-1.15133	-0.767929	-1.21528		-2.16643
Cgl1324	ung	Uracil DNA glycosylase	0.000407404	5.00757e-06	1.56369e-07	9.46452e-10		-0.779103	-1.11206	-1.09779		2.12118
Cgl1325	Cgl1325	Predicted kinase related to dihydroxyacetone kinase			2.97242e-13	2.2154e-15	1.7068e-06			-1.34101	0.429027	2.07786
Cgl1326	Cgl1326	RecG-like helicases		1.66702e-06	1.43422e-18	2.7903e-06	3.36336e-13		0.980895	-0.359438	1.03291	3.33324
Cgl1327	Cgl1327	Pyruvate carboxylase, C-terminal domain/subunit		0.0190549	0.0388956	0.000709938	3.22291e-06		-0.495456	-0.648682	1.23539	-0.491518
Cgl1328	Cgl1328	N6-adenine-specific methylase	0.00189015	0.000319273	3.24032e-08	7.17067e-05	2.27456e-05	-0.680007	-0.833609	-0.441368	0.677543	1.7781
Cgl1329	coaD	Phosphopantetheine adenylyltransferase		0.0003708	1.39474e-08	0.000116558			-1.07125	-0.473362		2.66184
Cgl1330	Cgl1330	ABC-type transporter, ATPase component		0.000370902	1.87119e-13	1.28758e-10	4.87695e-05		0.685492	-0.792256	0.352489	2.54754
Cgl1331	Cgl1331	ABC-type transporter, permease components		5.8754e-05	1.57041e-09	6.51478e-10	0.0354947		0.894277	-0.66437	0.140393	1.06757
Cgl1332	Cgl1332	ABC-type transporter, periplasmic component	0.000289746	0.00387457	1.11622e-09	1.56494e-07	0.00928324	0.838415	0.642712	-0.513508	0.208179	1.47885
Cgl1333	Cgl1333	Hypothetical protein	0.0215308		8.45062e-11	1.23352e-09	9.55975e-05	0.593332		1.14621	-0.389909	2.54008
Cgl1334	Cgl1334	Predicted membrane protein			0.00281924	0.000114575	1.7027e-09			0.377827	-0.881417	0.588485
Cgl1335	#N/A	Hypothetical protein		0.0223988	1.99597e-09		1.74174e-08		1.16258		1.2472	-1.40917
Cgl1336	int1	Integrase	0.00577059	0.0108648	9.45858e-10	0.0188799	0.00255811	1.68006	1.48507	0.653234	1.55861	-3.83704
Cgl1337	Cgl1337	Hypothetical protein	0.00355243		6.53697e-15	0.00332786	4.73846e-06	0.912173		0.348175	0.758147	-2.62016
Cgl1338	Cgl1338	Hypothetical protein			7.88844e-08	1.92273e-08	1.39336e-11			0.496479	0.823254	0.520228
Cgl1339	Cgl1339	Hypothetical protein			3.93505e-11	2.73111e-05				0.432971		-1.58819
Cgl1340	Cgl1340	Hypothetical protein		0.00103043	3.00956e-18	1.62609e-07	7.99598e-07		-1.09767	0.747456	0.677562	-3.35334
Cgl1341	tnp23a(ISCg23a)	Hypothetical protein	0.00424228	1.38371e-07	5.72633e-07	0.049263	9.94876e-20	-0.733238	-2.0656	-0.135938	-3.80839	-1.17459
Cgl1342	Cgl1342	Hypothetical protein		1.38371e-07	3.24219e-11		8.85702e-23		-2.17526		-4.09187	-1.08147
Cgl1343	tnp24a(ISCg24a)	Hypothetical protein		0.000352232	1.2922e-09		0.000786669		-1.18323		-0.619025	-2.42595
Cgl1344	Cgl1344	Hypothetical protein		1.9967e-07	1.40708e-13		1.01891e-10		-1.88081		-1.285	-2.65724
Cgl1345	Cgl1345	Hypothetical protein		0.000365734	1.1581e-10	0.012084	9.39159e-10		-1.05741	-0.363183	-1.24946	-1.8531
Cgl1346	Cgl1346	Hypothetical protein	0.000653324	8.4554e-05	1.45559e-10	6.44821e-06	1.59364e-08	0.827161	1.09187	0.449023	1.04018	-1.46961
Cgl1347	Cgl1347	Hypothetical protein	0.0222729	0.00147232	1.80738e-06	1.94753e-05	1.1617e-08	0.446412	0.698346	0.550047	0.968118	-0.906327
Cgl1348	Cgl1348	Hypothetical protein		0.00110601	3.01582e-16	0.000531796	0.00290505		1.1134	0.474328	0.458499	-3.4566
Cgl1349	Cgl1349	Hypothetical membrane protein			4.42562e-05		2.97874e-07				-1.49578	-1.29318
Cgl1350	Cgl1350	Hypothetical protein	0.00196102		0.00406954	0.0219682	0.00990255	1.13743		0.393965	-0.397628	-0.659586
Cgl1351	Cgl1351	Hypothetical protein	0.00551989		9.68688e-09		0.00855271	1.23171			0.777663	-2.57211
Cgl1352	Cgl1352	Hypothetical membrane protein	0.0119583	0.00688136	5.17939e-13		0.000131164	0.723078	0.869222		0.994225	-3.61392
Cgl1353	polA	DNA polymerase I - 3'-5' exonuclease and polymerase domains			3.29408e-16	2.7128e-12	1.30945e-08			0.614185	0.358324	1.0404
Cgl1354	Cgl1354	Permeases of the major facilitator superfamily	5.85113e-06		1.16537e-08	7.85758e-05	6.02154e-07	-1.06713		0.363094	0.592114	1.36443
Cgl1355	Cgl1355	Predicted transcriptional regulators	0.00946465		2.50802e-07	3.4154e-05	1.8667e-05	0.662429		0.67466	0.768693	-0.933741
Cgl1356	dkgX	Aldo/keto reductases, related to diketogulonate reductase	6.2639e-05			4.24331e-08	0.000701836	0.994271		0.929909	0.432269
Cgl1357	#N/A	Hypothetical protein				0.000793583				0.692728
Cgl1358	Cgl1358	SAM-dependent methyltransferases	0.00397834		0.0116972	2.53432e-06		-0.851826		0.737312		-0.69005
Cgl1359	rpsA	Ribosomal protein S1	0.0415861		8.57383e-08	1.61666e-10	6.55962e-11	-0.477776		-0.734945	-0.789469	-0.514006
Cgl1360	ptsG	Phosphotransferase system IIC components, glucose/maltose/N-acetylglucosamine-specific	6.13923e-05		2.45847e-19	3.84098e-08	1.337e-20	-1.32506		0.385174	-2.06427	-1.65604
Cgl1361	Cgl1361	Dephospho-CoA kinase			5.87783e-12	8.83499e-12	1.39669e-07			1.37265	0.601155	1.38506
Cgl1362	Cgl1362	Hypothetical protein			0.000215431	1.95656e-10	3.86559e-09			1.37193	-0.982114	-0.607437
Cgl1363	Cgl1363	Hypothetical protein			3.6567e-12	5.25375e-08	3.79441e-07			1.03709	-0.889198	-2.37704
Cgl1364	Cgl1364	Inosine-uridine nucleoside N-ribohydrolase		0.0384642	3.90253e-10	0.0019107	6.00033e-06		0.487719	-0.219393	0.365574	-0.721453
Cgl1365	Cgl1365	Permeases of the major facilitator superfamily			3.66994e-18	1.44479e-13	0.0265725			-1.50361	0.172437	-2.16798
Cgl1366	rbsK1	Sugar kinases, ribokinase family			1.13212e-19	1.45701e-12				-1.65464		-3.13834
Cgl1367	ccpA1	Transcriptional regulators			2.83176e-20	2.73978e-05				-0.748798		-4.23739
Cgl1368	Cgl1368	Hypothetical protein		0.00458735	0.000216522	1.79079e-08	0.0140306		-0.665995	1.33954	-0.287049	0.65569
Cgl1369	uvrB	Helicase subunit of the DNA excision repair complex			0.000191195	3.23962e-10	5.40794e-10			0.812079	0.787964	-0.30079
Cgl1370	uspA1	Universal stress protein UspA and related nucleotide-binding proteins	0.0109969		8.67727e-11	0.00520391		-0.640031		0.357836		1.80796
Cgl1371	Cgl1371	Predicted transcriptional regulators	0.00179874		1.37297e-13		8.8381e-11	0.847565			1.50638	-1.75088
Cgl1372	Cgl1372	Predicted nucleoside-diphosphate-sugar epimerases	1.24918e-05	0.0214034	7.06125e-19		0.000601059	2.287	0.977836		-0.410932	-3.25468
Cgl1373	Cgl1373	Hypothetical protein	1.37105e-07	9.19321e-06	3.57233e-21	4.05349e-15	2.88035e-10	1.7669	1.30331	1.05874	0.526551	-2.18017
Cgl1374	Cgl1374	Hypothetical protein	0.0384042	0.000280581	7.41091e-16	6.71777e-17		0.441398	0.84767	2.11184		1.95908
Cgl1375	Cgl1375	Zn-dependent hydrolases, including glyoxylases	0.011401	4.3615e-06	0.00738951	1.39258e-07	5.87348e-08	0.634007	1.57561	0.69116	0.593084	0.316336
Cgl1376	uvrA	Excinuclease ATPase subunit	6.37617e-05			0.00114472	0.00776078	0.85986		-0.212527	0.162884
Cgl1377	Cgl1377	Hypothetical membrane protein		0.0205539	7.67764e-16		1.72819e-06		-0.452682		-0.479596	-1.74513
Cgl1378	infC	Translation initiation factor IF3			3.97263e-14	1.59853e-06	2.22373e-08			-0.366582	-0.513987	-1.17093
Cgl1379	rpmI	Ribosomal protein L35			1.49929e-09	2.18087e-06	2.40047e-08			-0.407438	-0.579382	1.01881
Cgl1380	rplT	Ribosomal protein L20			3.09865e-12	3.43055e-06	6.02799e-09			-0.493126	-0.796268	1.88386
Cgl1381	Cgl1381	Hypothetical protein	0.000551686		0.00253021	3.1045e-07	0.0025527	1.61949		1.14169	0.459018	0.679877
Cgl1382	Cgl1382	Hypothetical protein	0.0035674	8.04606e-05	6.07617e-15	2.86015e-05		-1.09536	-1.72182	-0.751496		-3.46232
Cgl1383	ugpA	ABC-type transporter, permease components		0.00640843	3.04093e-12		0.00163282		-1.038		0.9605	-3.97058
Cgl1384	ugpE	ABC-type transporter, permease components			0.000232128							-1.5581
Cgl1385	ugpB	ABC-type transporter, periplasmic component			1.09287e-13	0.0340443				0.414732		-2.62944
Cgl1386	ugpC	ABC-type transporter, ATPase component			4.01793e-09							-1.63692
Cgl1387	glpQ2	Glycerophosphoryl diester phosphodiesterase			0.000109406	0.000301525				0.62632		1.41496
Cgl1388	tsnR	rRNA methylases	0.000207363	0.0134485		3.19361e-11	0.0173185	-0.952605	-0.556892	-0.803408	0.168295
Cgl1389	pheS	Phenylalanyl-tRNA synthetase alpha subunit			0.0311235							-0.173301
Cgl1390	pheT	Phenylalanyl-tRNA synthetase beta subunit	0.0222676	0.0182076	0.000204938			-0.561291	0.595668			4.52791
Cgl1391	Cgl1391	Hypothetical protein	0.00410701	0.0337338	4.81137e-07	1.32593e-10	2.51065e-10	-0.483427	-0.339882	-0.693918	-0.629025	-0.506488
Cgl1392	Cgl1392	Predicted acyltransferases			9.79489e-12	2.96597e-11				-0.740443		-0.863574
Cgl1393	Cgl1393	Hypothetical protein	4.09334e-05		1.42437e-16	6.10635e-09	2.52826e-09	-1.17121		-0.518779	-0.525351	2.30795
Cgl1394	argC	Acetylglutamate semialdehyde dehydrogenase or N-acetylglutamate-5-semialdehyde dehydrogenase	2.01272e-09		4.40786e-10	1.70148e-13	2.31899e-12	-2.97482		-1.0894	-0.897598	-0.851279
Cgl1395	argJ	Ornithine acetyltransferase	7.40441e-09	0.0188257	4.41079e-09	3.18315e-15	1.35878e-13	-2.99267	-0.718099	-1.43899	-1.15756	0.891764
Cgl1396	argB	N-acetylglutamate kinas	3.94948e-09	0.0005121	7.57736e-10	4.01762e-16	5.85395e-13	-2.91267	-1.0745	-1.66768	-1.09018	0.95866
Cgl1397	argD	PLP-dependent aminotransferases or acetylornithine aminotransferase	3.94948e-09	5.77568e-05	7.55929e-16	1.70286e-17	1.60794e-12	-2.56388	-1.19033	-1.76091	-0.879626	1.9516
Cgl1398	argF	Ornithine carbamoyltransferase	3.73501e-08	0.00144152	1.49241e-12	2.48463e-16	6.2757e-10	-2.40732	-0.939415	-1.76051	-0.733227	1.51246
Cgl1399	argR	Arginine repressor	1.05227e-06	0.0383864	1.33077e-06	1.10502e-12	2.63569e-05	-2.15058	-0.661453	-1.80312	-0.629977	1.55193
Cgl1400	argG	Argininosuccinate synthase	2.68206e-06		3.60749e-13	4.64749e-19	1.90884e-11	-1.33395		-1.54505	-0.543345	0.791535
Cgl1401	argH	Argininosuccinate lyase	6.79644e-06		1.77237e-10	6.44428e-18	2.30813e-14	-1.45008		-1.57273	-0.966634	0.653318
Cgl1402	Cgl1402	Hypothetical protein	0.00166777		2.20695e-20		8.85566e-07	0.606799			0.57268	-3.47899
Cgl1403	Cgl1403	Hypothetical protein	0.00494815		8.6977e-11	4.08517e-05	6.75159e-05	0.685812		0.338865	0.332584	1.04765
Cgl1404	Cgl1404	Hypothetical protein	0.0102658			6.44821e-06	0.00101324	0.608483		0.621245	0.389065
Cgl1405	Cgl1405	Uncharacterized BCR	0.00596912		6.0011e-11	3.22866e-12	1.22944e-12	-1.15015		-1.24607	1.67493	-1.33243
Cgl1406	tyrS	Tyrosyl-tRNA synthetase	0.000319396		3.55963e-12	1.07774e-13		-0.885876		-1.10283		1.00064
Cgl1407	uspA2	Universal stress protein UspA and related nucleotide-binding proteins		2.04839e-05	1.12739e-05		5.92781e-13		1.85051		-1.51977	-0.876791
Cgl1408	#N/A	Hypothetical protein	0.000128397			2.23214e-10	0.0176235	2.29053		1.79406	-0.329899
Cgl1409	Cgl1409	Hypothetical protein	0.000595564		2.31542e-10		0.00762492	0.722119			0.240567	-1.0093
Cgl1410	Cgl1410	Predicted sugar phosphatases of the HAD superfamily	0.0250599	0.00143806	5.46216e-11	2.1338e-05	0.00255946	-0.417973	-0.639935	-0.435331	-0.2716	-1.18091
Cgl1411	Cgl1411	Hypothetical protein		0.0151525	4.70407e-06	0.0150632			-0.586519	-0.268213		1.11807
Cgl1412	Cgl1412	Predicted rRNA methylases		3.24239e-05	1.8381e-07	0.000100865	4.84292e-06		-0.968254	-0.30384	-0.378834	0.809005
Cgl1413	ppnK	Predicted kinase	0.0119583	0.000102875	5.56491e-14	0.000138715		-0.413984	-0.73736	-0.27403		1.79645
Cgl1414	recN	ATPases involved in DNA repair	0.017178		2.48336e-20		1.35148e-12	-0.497351			1.17023	-3.02797
Cgl1415	Cgl1415	Hypothetical protein	0.00443372		3.87933e-10	8.36993e-08	4.02844e-09	-0.832016		0.517612	-0.63931	1.03616
Cgl1416	Cgl1416	Hypothetical protein			1.2845e-11	2.88419e-06	2.97066e-11			0.458426	-0.949331	1.78753
Cgl1417	pyrG	CTP synthase (UTP-ammonia lyase)	2.47636e-05	7.82654e-05	2.0875e-19	2.07966e-10	1.2773e-12	1.18921	1.14584	0.682568	0.891835	2.81119
Cgl1418	Cgl1418	NTP pyrophosphohydrolases including oxidative damage repair enzymes	5.27486e-06		3.84671e-13	7.22587e-09	5.9367e-11	1.15676		0.551363	0.72185	1.02526
Cgl1419	xerD	Integrase	1.31747e-06		0.020915			1.23538				0.866451
Cgl1420	Cgl1420	ABC-type transporter, duplicated ATPase component	3.16179e-05	0.000105122	0.000156274	0.0182082	6.10098e-05	1.37573	1.29397	0.264337	0.699912	-0.764485
Cgl1421	parA2	ATPases involved in chromosome partitioning	1.87863e-05			2.0478e-07	0.00183659	-1.51162		-0.600262	-0.268543
Cgl1422	Cgl1422	Uncharacterized ACR	0.000235837		0.000553809		0.0430929	-0.967445			-0.192586	-0.609177
Cgl1423	Cgl1423	Acetyltransferases, including N-acetylases of ribosomal proteins		0.0106203	3.49788e-19	1.60091e-05	1.53323e-17		0.763252	0.499302	-2.26269	-3.50612
Cgl1424	sseA2	Rhodanese-related sulfurtransferases	2.90903e-06	7.97523e-06	4.06987e-13	0.0353256	5.89507e-17	-1.45213	-1.33125	0.189575	-2.13951	-1.29466
Cgl1425	Cgl1425	Predicted transcriptional regulator containing the HTH domain	0.000484236	4.57056e-05	1.00923e-05	5.20806e-06	2.67539e-10	-0.705779	-0.887768	0.418173	-0.883647	-0.724205
Cgl1426	Cgl1426	16S rRNA uridine-516 pseudouridylate synthase and related pseudouridylate synthases	0.00666327	0.000984229	4.85953e-18	3.14598e-09	5.11247e-13	0.907668	1.19334	0.513014	-0.982132	-2.12641
Cgl1427	cmk	Cytidylate kinase	8.02495e-05	0.000203395	4.68509e-05	3.66254e-07	4.79257e-08	1.38221	1.26946	-0.489828	-0.650321	0.612238
Cgl1428	Cgl1428	Predicted GTPases	8.41126e-05	9.89337e-05	8.30607e-10	2.36232e-13	8.43809e-09	1.21353	1.23587	-0.99472	-0.553624	0.819174
Cgl1429	Cgl1429	Uncharacterized low-complexity proteins	0.000233421		2.55336e-06	1.37125e-10		-1.29591		1.47019		1.33537
Cgl1430	Cgl1430	Hypothetical protein	0.000387077		3.0675e-07	1.9981e-08	0.000729612	-1.33631		1.03674	0.458999	0.898282
Cgl1431	Cgl1431	SAM-dependent methyltransferases		0.0351953	7.80385e-05	0.00503243			-0.611157	-0.356337		-1.24441
Cgl1432	Cgl1432	ABC-type multidrug/protein/lipid transport system, ATPase component	0.0180569			9.92131e-05	3.01291e-05	0.865991		0.643201	-0.837542
Cgl1433	Cgl1433	ABC-type multidrug/protein/lipid transport system, ATPase component	1.09525e-05	0.00753979	2.58652e-07	2.64036e-12	0.000302756	1.66408	0.909202	1.47872	-0.452453	1.17862
Cgl1434	Cgl1434	Predicted divalent heavy-metal cations transporter	8.07638e-08	0.000534014	2.0197e-11	1.91807e-15	0.0113637	1.69159	0.879735	1.87006	0.201129	1.3666
Cgl1435	#N/A	Hypothetical protein			0.000175224		0.0349505				-0.937524	-1.82698
Cgl1436	Cgl1436	NhaP-type Na+/H+ and K+/H+ antiporters	1.50065e-08		4.10315e-14	2.88299e-15	0.0080357	2.47433		2.10478	0.243507	2.43221
Cgl1437	Cgl1437	Hypothetical protein	0.00584729	0.00941399	5.92074e-06		0.00374337	1.10907	1.27464		1.13489	-2.23954
Cgl1438	Cgl1438	Uncharacterized BCR	0.00904167		2.12858e-12	5.81037e-08	2.67986e-14	0.678568		-0.781055	3.2204	2.4016
Cgl1439	Cgl1439	Hydrolases of the alpha/beta superfamily	0.000797829		4.60073e-15	2.32649e-12	2.90169e-16	1.00111		-1.19623	2.886	5.08216
Cgl1440	secA2	Preprotein translocase subunit SecA (ATPase, RNA helicase)		0.000263621	2.14404e-22	6.82389e-11	0.000601862		0.718042	0.542755	0.163766	3.34252
Cgl1441	odhI	FHA-domain-containing proteins	0.000752644		3.66347e-11	1.17291e-05	0.00590234	-0.894799		0.468665	0.239754	1.09329
Cgl1442	Cgl1442	Predicted transcriptional regulators	0.0416168		0.0156894	1.08342e-06		-0.381751		0.787797		0.35837
Cgl1443	Cgl1443	Uncharacterized ACR	0.00445572	0.0321037	4.2226e-07	2.75947e-06		-0.597982	-0.436721	0.498608		1.27925
Cgl1444	Cgl1444	Predicted transcriptional regulators	1.08446e-07	2.81581e-05	8.01498e-16	0.000101603		-1.60466	-1.04289	-0.45385		-2.46183
Cgl1445	Cgl1445	Hypothetical membrane protein		0.0189342	4.28661e-05	6.47284e-09	1.06147e-13		-0.544874	0.709033	1.28123	0.33752
Cgl1446	Cgl1446	Hypothetical protein	2.05341e-05	3.31367e-07		0.00667194	0.0176447	-1.08823	-1.53918	0.287839	-0.289805
Cgl1447	Cgl1447	Hypothetical protein	0.000609131	0.0137222	0.00526225	0.000251196	1.09792e-08	1.29036	0.939031	0.310486	1.27285	0.517974
Cgl1448	Cgl1448	Uncharacterized CBS domain-containing proteins			2.2812e-11	7.26904e-10	6.52906e-05			-0.828779	0.483275	2.70893
Cgl1449	Cgl1449	Uncharacterized CBS domain-containing proteins			2.84817e-12	0.0385377	6.31407e-11			-0.142934	1.02103	-1.301
Cgl1450	Cgl1450	Superfamily II DNA and RNA helicases		0.00680559	1.86475e-05		2.53293e-11		-0.496387		0.851317	-0.410717
Cgl1451	Cgl1451	Siderophore-interacting protein		0.000324254		8.49139e-05			1.51025	1.06475
Cgl1452	gnd	6-phosphogluconate dehydrogenase, family 1	0.0094119	0.00987037	2.33959e-19	3.77752e-08	3.21602e-11	-0.755028	0.769445	0.501274	0.761619	2.70097
Cgl1453	Cgl1453	Uncharacterized protein, possibly involved in aromatic compounds catabolism		0.0389994	0.0206781	0.0146317	5.46386e-07		0.501716	-0.29676	1.05721	0.553719
Cgl1454	Cgl1454	SAM-dependent methyltransferases		0.00103538	1.12862e-12	2.20739e-10	1.81917e-05		0.715503	1.02207	0.383294	2.28399
Cgl1455	Cgl1455	ABC-type transporter, ATPase component			0.0080051	9.02504e-10	4.52377e-12			0.830284	1.04648	-0.178096
Cgl1456	Cgl1456	ABC-type transporter, permease components				1.04522e-08	1.62182e-06			0.792215	0.540974
Cgl1457	Cgl1457	Transcriptional regulators		0.017375		2.02034e-08	0.00659146		-0.479467	0.856536	0.304149
Cgl1458	pctD	ABC-type transporter, permease components	0.0013302					1.64174
Cgl1459	pctC	ABC-type transporter, permease components	0.000184225			0.0412767		2.26452		0.522134
Cgl1460	pctB	ABC-type transporter, ATPase component	0.00687644			0.000463024	5.65287e-05	1.4487		1.01507	-1.15487
Cgl1461	pctA	ABC-type transporter, periplasmic component	0.0247525	6.42772e-05	0.000622818	0.00578662	7.56675e-05	1.14827	-1.81461	0.983881	-1.58395	1.63316
Cgl1462	pgp1	Hypothetical protein		3.36643e-08	0.0343183	0.0023694	2.35706e-08		-3.48329	0.690452	-2.50579	0.451239
Cgl1463	thiD1	Hydroxymethylpyrimidine/phosphomethylpyrimidine kinase	0.00154949	4.15349e-05	1.71374e-19	5.16753e-05	7.38802e-21	0.952857	-1.29484	-0.442233	-3.91958	4.49546
Cgl1464	thiM	Hydroxyethylthiazole kinase, sugar kinase family	0.00180943	1.27031e-07	6.93817e-12	0.0420639	2.16093e-19	0.824879	-1.9654	0.191094	-3.62036	1.19693
Cgl1465	Cgl1465	NADH dehydrogenase, FAD-containing subunit	0.000274674	6.15944e-06	1.94022e-18	8.5885e-10	3.2004e-07	0.943779	1.34703	0.509456	0.346564	1.88811
Cgl1466	ufaA	Cyclopropane fatty acid synthase and related methyltransferases		4.87087e-05	0.000499666	0.00259874	0.0103496		-0.962266	0.238958	-0.191845	0.43495
Cgl1467	Cgl1467	Permeases of the major facilitator superfamily	4.73771e-05	0.00304153	7.55703e-16	7.67956e-07	5.91379e-10	1.18106	0.783329	-0.501898	0.814062	2.47492
Cgl1468	gpt	Predicted phosphoribosyltransferases			9.15489e-08	0.00109769				-0.319956		-0.908202
Cgl1469	Cgl1469	Predicted membrane protein	9.67863e-05	2.4111e-06	4.35548e-13	0.000139812		1.43211	2.06518	0.524845		-1.72391
Cgl1470	Cgl1470	Arsenite efflux pump ACR3 and related permeases	3.29781e-07	3.3919e-06	9.34756e-11	9.93523e-08		3.52712	2.96016	0.754848		-2.00858
Cgl1471	Cgl1471	Hypothetical protein	7.88791e-06		9.32634e-20	4.38164e-16	3.3474e-11	2.23122		1.80581	-0.973207	-4.11308
Cgl1472	Cgl1472	Hypothetical protein	3.45252e-05	0.00967561	0.00701832		0.0123008	0.878964	0.481566		0.283317	-0.312777
Cgl1473	Cgl1473	Sulfate permease and related transporters (MFS superfamily)	1.66853e-09	0.000524791	8.44626e-13	2.73203e-09		2.56865	0.940465	0.541946		-0.933939
Cgl1474	Cgl1474	Hypothetical protein	3.03277e-10	0.000424714	2.14658e-18	1.43322e-11		4.24043	1.33872	1.27032		-2.25376
Cgl1475	Cgl1475	Hypothetical membrane protein	0.00408605	0.0260939	0.000219674	2.26132e-07	0.0232784	0.840499	0.658157	-0.864521	0.275402	1.39044
Cgl1476	Cgl1476	Hypothetical protein	9.36151e-05		0.00803923	1.41061e-12	5.37053e-09	1.21423		-0.837746	0.547139	-0.208596
Cgl1477	Cgl1477	Hypothetical protein	1.9865e-06	5.53938e-05	7.60006e-14	2.19293e-08	1.15255e-08	1.15985	0.892749	0.919719	0.91915	-1.8004
Cgl1478	ppmC	Glycosyltransferases involved in cell wall biogenesis		0.0065128		0.000107531	0.0171589		0.572051	-0.369167	0.197814
Cgl1479	ppmN	Apolipoprotein N-acyltransferase	0.0231559		2.79033e-07	1.45228e-12	1.06369e-06	0.407038		1.02456	0.486617	0.752865
Cgl1480	Cgl1480	Hypothetical membrane protein	0.0436043	1.08916e-05	3.50111e-07	1.67343e-09	3.95167e-07	-0.44238	-1.21745	1.03256	0.741289	-0.721154
Cgl1481	lip	Hypothetical protein	0.00194879	0.0126808		3.77206e-08	3.34617e-08	0.985288	0.767284	1.3892	1.56644
Cgl1482	cobG	Hypothetical protein	0.0109075	8.75739e-05		0.00463023		0.737861	-1.37816	0.494209
Cgl1483	cobL	Precorrin-6B methylase 1		0.00869142		0.000102134			-0.535835	0.422763
Cgl1484	#N/A	Hypothetical protein				0.0010856	0.00297133			0.634369	0.642109
Cgl1485	#N/A	Hypothetical protein		0.0121481	0.00039012		3.28294e-05		0.912182		0.80003	1.41983
Cgl1486	Cgl1486	Dehydrogenases with different specificities (related to short-chain alcohol dehydrogenases)	0.00433364		2.55388e-13	0.000119609	5.82952e-12	0.576447		0.316932	0.946064	2.34887
Cgl1487	pepE	Xaa-Pro aminopeptidase			1.33683e-16	6.48398e-07	8.16866e-16			0.340312	1.19001	1.87016
Cgl1488	Cgl1488	Hypothetical protein	0.0190173		3.17494e-07	1.90337e-10		-0.578923		1.07005		1.44505
Cgl1489	Cgl1489	Superfamily II DNA and RNA helicases			9.71679e-14	6.00117e-12	4.17816e-09			0.874719	0.583832	1.19492
Cgl1490	tatC	Sec-independent protein secretion pathway component TatC	1.62906e-08		1.04897e-07	1.06907e-14		2.18434		1.50144		0.814167
Cgl1491	tatX	Hypothetical protein	3.51319e-05			2.39187e-09	3.96341e-09	1.46239		1.35719	1.43344
Cgl1492	Cgl1492	Predicted transcriptional regulator			6.44072e-10	7.10858e-05				0.472479		1.80565
Cgl1493	Cgl1493	Predicted transcriptional regulator				0.0011134	0.00380809			0.304796	-0.284661
Cgl1494	Cgl1494	Hypothetical protein	0.000708093	0.00101983		0.0209507	8.89959e-05	0.743079	0.716701	-0.140877	-0.280962
Cgl1495	Cgl1495	Hypothetical protein	0.00156301		1.2306e-10	8.46865e-05	0.0348828	1.09245		-0.414281	-0.214389	-1.05771
Cgl1496	Cgl1496	Hypothetical protein			6.88749e-17	1.24655e-11				1.16925		3.14192
Cgl1497	Cgl1497	ATPases of the AAA+ class	0.000711387		9.08781e-17	4.15784e-13	0.00206052	0.737165		0.96916	0.185275	1.74149
Cgl1498	pimT	Predicted SAM-dependent methyltransferase involved in tRNA-Met maturation			2.94767e-16	9.78632e-10	0.00132986			0.541284	-0.175925	1.95391
Cgl1499	pepC	Aspartyl aminopeptidase			5.01655e-16	1.04358e-16	1.56055e-07			1.98794	0.47879	2.05815
Cgl1500	recB	RecB family exonuclease	3.33479e-05	3.91455e-06	7.28606e-15	5.55955e-09		1.09443	1.44161	0.674079		-1.75211
Cgl1501	Cgl1501	Plasmid maintenance system antidote protein	0.0046339	0.0470181	2.93361e-21		4.13981e-05	0.550797	0.394065		0.451584	-4.37692
Cgl1502	Cgl1502	Permeases of the major facilitator superfamily	1.73067e-09	4.18802e-08	1.63116e-14	7.18842e-05	1.03216e-08	3.62109	3.19493	-0.514189	1.49394	-2.34107
Cgl1503	aspA	Aspartate ammonia-lyase			1.094e-14	6.24312e-09				-0.697125		-1.83851
Cgl1504	hisG	ATP phosphoribosyltransferase (histidine biosynthesis)	2.99891e-07	1.41825e-06	5.8844e-14	6.75027e-10		-1.24586	-1.1179	-0.543702		1.64897
Cgl1505	hisE	Phosphoribosyl-ATP pyrophosphohydrolase	1.99728e-07	3.33746e-06	0.00683812	2.0578e-08	2.85652e-08	-1.25367	-1.01527	-0.636725	0.691397	-0.302769
Cgl1506	Cgl1506	Predicted phosphatase/phosphohexomutase			8.7809e-15	1.00269e-06	0.0020541			0.342412	0.177792	1.86346
Cgl1507	metH	Methionine synthase I, cobalamin-binding domain			1.06775e-23	1.6587e-10	1.62577e-14			-0.533143	-0.955597	3.87581
Cgl1508	Cgl1508	Hypothetical protein			0.0407622	4.02441e-07	0.000186919			0.716125	0.512335	0.319434
Cgl1509	Cgl1509	Predicted flavoprotein involved in K+ transport		0.000119172	1.31654e-16	0.000193409			-1.21558	-0.333723		-2.08676
Cgl1510	arsC2	Arsenite efflux pump ACR3 and related permeases	0.00345775	0.000178918	7.54352e-15	0.00416573		0.703172	1.01516	-0.201661		-1.4013
Cgl1511	Cgl1511	Protein-tyrosine-phosphatase	0.000831261		3.52122e-06	0.00145421		0.950556		-0.355971		-0.759348
Cgl1512	Cgl1512	Protein-tyrosine-phosphatase			0.000266901							-0.638786
Cgl1513	Cgl1513	Hypothetical protein		0.0224325	0.00145914	6.3179e-07			0.664807	0.701411		0.788013
Cgl1514	mshC	Cysteinyl-tRNA synthetase	0.00591014	4.26267e-06				0.526942	1.18142
Cgl1515	bacA	Uncharacterized ACR, bacitracin resistance protein	0.00193202	0.00466438	5.40811e-12	8.22976e-14	4.46615e-08	1.06102	1.05283	1.14166	0.576935	2.62314
Cgl1516	Cgl1516	Predicted oxidoreductases (related to aryl-alcohol dehydrogenases)			0.0148049		2.23052e-07				1.23321	-0.397411
Cgl1517	lppL	Hypothetical protein	0.0345902	0.00967561	4.39664e-09	2.91382e-11		-0.450402	-0.576692	-0.995452		1.42327
Cgl1518	pyrD	Dihydroorotate dehydrogenase	0.00105445		2.48649e-12	3.07779e-08	0.00269756	-0.943321		-0.787323	0.351107	3.53775
Cgl1519	Cgl1519	Hypothetical protein	0.00111005		3.70187e-08		5.64456e-06	1.02371			1.0298	-1.49674
Cgl1520	Cgl1520	Hypothetical protein	0.00912706		8.68727e-08	0.0310719		1.47364		0.619574		-3.85777
Cgl1521	tnp16b(ISCg16b)	Putative transposase	0.0064519		5.08132e-05	0.000307141		1.16731		0.786812		-1.40883
Cgl1522	Cgl1522	Hypothetical membrane protein	0.038768			1.52347e-09	4.52904e-10	0.417225		0.687734	-0.735685
Cgl1523	Cgl1523	Phospholipid-binding protein			1.07864e-06	6.58781e-07	0.00700647			0.88607	0.318501	0.825817
Cgl1524	tetB	ABC-type transporter, ATPase component and permease component	1.51526e-06	0.00388151	9.23743e-07	4.63623e-05		1.55571	0.797333	0.404272		0.798128
Cgl1525	tetA	ABC-type transporter, ATPase component and permease component	1.79052e-06			6.44265e-10	0.00602724	1.72898		1.10201	-0.389972
Cgl1526	#N/A	Hypothetical protein	0.00340255	0.0405842	4.28661e-05	0.00800431	0.00233379	2.29156	1.54252	0.892114	1.82416	-2.26558
Cgl1527	Cgl1527	Histone acetyltransferase HPA2 and related acetyltransferases			0.0466829	1.2076e-07	1.71464e-07			0.814908	0.680634	-0.215096
Cgl1528	Cgl1528	Putative periplasmic protein kinase ArgK and related GTPases of G3E family	1.99572e-08	1.9967e-07	1.1195e-16	3.0538e-11	8.95816e-17	-1.6012	-1.36239	-0.6515	-1.38421	2.55221
Cgl1529	mcmB	Methylmalonyl-CoA mutase, N-terminal domain/subunit	4.29923e-07	3.33746e-06	1.33264e-19	3.80465e-07	2.03859e-18	-1.52031	-1.31045	-0.340908	-1.63629	2.31094
Cgl1530	mcmA	Methylmalonyl-CoA mutase, N-terminal domain/subunit	2.9689e-06	1.27031e-07	2.67292e-08		7.33766e-17	-1.40901	-1.8253		-1.72606	0.671834
Cgl1531	Cgl1531	Uncharacterized ACR	0.0187518		0.000921299		3.14889e-05	0.871026			0.961105	1.22002
Cgl1532	Cgl1532	Hypothetical protein	2.68657e-10	8.73904e-06	1.07382e-13	1.7221e-10	3.95768e-09	-2.25761	-1.03779	-0.840213	-0.705529	-1.68593
Cgl1533	Cgl1533	Membrane protease subunits, stomatin/prohibitin homologs	2.97788e-06		4.05094e-16	1.38695e-13	2.11673e-10	-1.35212		1.01867	-0.629776	1.94636
Cgl1534	Cgl1534	Membrane protein implicated in regulation of membrane protease activity	4.42026e-05		0.000261766	5.47651e-12		-0.992787		0.893268		-0.236268
Cgl1535	Cgl1535	Hypothetical protein	0.0092407		1.31442e-06	2.5757e-08		0.563679		0.638183		1.00525
Cgl1536	Cgl1536	Hypothetical protein	0.00476321		1.49381e-07	4.4243e-10		0.592284		0.970257		1.10657
Cgl1537	hemH	Protoheme ferro-lyase (ferrochelatase)		0.0018005	3.69549e-15	1.27916e-12	3.16809e-07		-0.682385	0.820544	0.363837	1.64039
Cgl1538	Cgl1538	Cell wall-associated hydrolases (invasion-associated proteins)	0.00158643		1.08209e-14	4.1044e-12	4.18584e-10	-0.615406		-0.681478	-0.504544	1.22587
Cgl1539	Cgl1539	Hypothetical protein		1.44965e-05					-1.76914
Cgl1540	acn	Aconitase A	0.0155624		4.09523e-12	1.53083e-12		-0.558584		-1.29474		1.24435
Cgl1541	Cgl1541	Transcriptional regulator		0.000255261	1.8976e-05	1.03182e-08			0.98815	-0.801615		0.708949
Cgl1542	Cgl1542	GMP synthase - Glutamine amidotransferase domain	0.0206342		9.41219e-13	2.25661e-10	3.96893e-05	-0.537058		-0.69897	0.311018	1.19208
Cgl1543	Cgl1543	Predicted nucleoside-diphosphate-sugar epimerases			5.21032e-10	2.25011e-14	4.0507e-14			1.0194	0.904481	0.520144
Cgl1544	Cgl1544	ACT domain-containing protein		0.00761829	8.61915e-09	3.65242e-11	3.4814e-08		0.573053	1.34646	0.822223	1.30731
Cgl1545	Cgl1545	Uncharacterized ACR	1.19378e-05		1.86812e-14	4.71764e-14	3.17035e-08	1.00043		1.34044	0.519608	1.75374
Cgl1546	pacL	Cation transport ATPases	0.00130923		1.46468e-16	0.000189551	1.42946e-13	-1.285		0.267811	1.12317	-1.35677
Cgl1547	Cgl1547	Hypothetical protein	0.0301206	0.00219745	0.0318072	0.00914922	0.0115967	-0.674741	-0.99987	0.47723	0.599403	0.479778
Cgl1548	Cgl1548	Hypothetical protein	1.05463e-06	5.47016e-08	4.01838e-11	0.00224187	0.000956161	-1.37434	-1.75231	0.251318	-0.246798	1.13848
Cgl1549	#N/A	Hypothetical protein			1.00329e-18	6.25961e-06	2.12474e-08			-0.517099	0.857097	-2.41772
Cgl1550	Cgl1550	Hypothetical protein			0.0033111	0.0467891				1.38824		-2.28003
Cgl1551	Cgl1551	Hypothetical protein			2.76337e-06	0.00500686				1.1014		-2.5074
Cgl1552	Cgl1552	Hypothetical protein			0.00172138							-1.57749
Cgl1553	'int	Integrase		0.00424471		2.53203e-07			1.15481	0.696995
Cgl1554	Cgl1554	ABC-type transporter, duplicated ATPase component					9.66927e-07				0.54507
Cgl1555	Cgl1555	Hypothetical protein	0.0114113	5.09687e-05	3.73377e-07	0.00032739	3.83707e-08	1.06924	2.1002	0.762691	2.39144	-1.84218
Cgl1556	nanH	Hypothetical protein		5.65356e-07	2.38662e-20	6.37012e-10	0.000455255		3.04414	0.977615	0.434668	-4.09592
Cgl1557	tnp3b(ISCg3b)	Transposase		0.00307855		0.00148222			-0.898873	-0.606816
Cgl1558	Cgl1558	Hypothetical protein		0.000169191	1.87189e-16	1.01961e-05			-1.03504	-0.489677		-2.02959
Cgl1559	Cgl1559	Putative aromatic ring hydroxylating enzyme	5.14781e-09	4.76322e-08	2.87578e-16	1.17392e-09	0.00238458	2.1172	1.89131	-0.958506	-0.314535	2.54921
Cgl1560	Cgl1560	NifU homologs involved in Fe-S cluster formation	1.6798e-08	1.50293e-07	2.77447e-11	2.5265e-12	0.0496617	1.87868	1.64376	-0.882554	-0.120405	0.726856
Cgl1561	nifS2	Selenocysteine lyase	7.41926e-12	2.37907e-08	2.14404e-22	4.06748e-11	4.40035e-07	3.17666	1.90307	-0.838385	-0.479412	4.72076
Cgl1562	sufC	ABC-type transporter, ATPase component	2.06007e-10	1.42984e-07	1.22716e-21	7.01723e-10	2.79047e-07	2.80773	1.83741	-0.761499	-0.547118	5.01544
Cgl1563	sufD	Predicted membrane components of an uncharacterized iron-regulated ABC-type transporter SufB	2.27123e-11	3.36643e-08	2.14404e-22	2.29305e-09	1.93269e-07	3.15508	1.98456	-0.613148	-0.484083	3.89729
Cgl1564	sufB	Predicted membrane components of an uncharacterized iron-regulated ABC-type transporter SufB	1.28949e-11	2.8796e-09	3.17916e-21	4.94378e-09	2.01561e-10	3.3459	2.44516	-0.567107	-0.731793	3.03956
Cgl1565	Cgl1565	Predicted transcriptional regulator	5.88436e-13	3.08845e-09	5.67807e-11	7.53009e-10	4.69379e-09	3.62543	2.12185	-0.60321	-0.555136	0.664887
Cgl1566	Cgl1566	Hypothetical membrane protein	0.00489915		1.83374e-09	3.26372e-10	1.28398e-07	0.458875		-0.771212	0.644079	1.22557
Cgl1567	Cgl1567	ABC-type transporter, ATPase component		0.00408608	8.34027e-12	8.16494e-05	1.47344e-13		0.892375	-0.320729	1.86905	2.54216
Cgl1568	Cgl1568	ABC-type transporter, permease components	0.0435381		6.1824e-07		1.15255e-08	0.469745			1.06466	1.17865
Cgl1569	ctaA	Uncharacterized protein required for cytochrome oxidase assembly		0.000533182	5.94458e-10	1.5411e-13	4.07231e-07		-0.778413	-0.968361	0.406066	0.729289
Cgl1570	#N/A	Hypothetical protein	0.00296262		0.00039026	0.000281512	0.000103925	-1.06899		-0.763833	1.07376	-0.807834
Cgl1571	Cgl1571	DNA or RNA helicases of superfamily II				5.54171e-05	0.0037321			-0.638129	0.444867
Cgl1572	qor	NADPH:quinone reductase and related Zn-dependent oxidoreductases	0.00178929	1.12464e-05	4.09381e-14	0.00892483	0.000363211	-1.37188	-2.3039	0.392403	-0.516916	-2.29918
Cgl1573	ctaB	Polyprenyltransferase (cytochrome oxidase assembly factor)			5.06235e-05	3.6267e-10	4.64527e-06			-0.653053	-0.352225	-0.508508
Cgl1574	tkt	Transketolase	0.000238281		2.49411e-12	4.43572e-09	0.000223565	-0.848073		0.694623	0.309167	1.16718
Cgl1575	tal	Transaldolase		0.00330565	2.25529e-13	6.61645e-08	0.000242452		0.679817	1.00389	0.517199	3.60896
Cgl1576	zwf	Glucose-6-phosphate 1-dehydrogenase		4.57859e-07	7.32404e-21	4.28811e-15	2.71807e-05		1.32754	1.06229	0.243906	4.93108
Cgl1577	opcA	Uncharacterized BCR, stimulates glucose-6-P dehydrogenase activity		0.00428765	1.08976e-16	7.38369e-09			0.919217	0.73412		6.08952
Cgl1578	devB	6-phosphogluconolactonase/Glucosamine-6-phosphate isomerase/deaminase		0.00318913	5.47741e-17	1.95824e-05			0.604503	0.347072		2.85073
Cgl1579	'soxA	Hypothetical protein		0.0438632	4.54088e-07		0.00252128		1.0075		1.15158	-2.17038
Cgl1580	tnp13b(ISCg13b)	Hypothetical protein	0.0268162		6.66512e-14	0.000364859		1.26145		1.25777		-4.88651
Cgl1581	soxA'	Glycine/D-amino acid oxidases (deaminating) or sarcosine oxidase	0.000888873	0.0053868			7.07398e-06	1.11764	0.931224		1.23893
Cgl1582	ocd	Predicted ornithine cyclodeaminase, mu-crystallin homolog	0.0152911	0.000524791	2.73818e-08	0.0338639	1.49943e-06	0.723365	1.24425	0.308181	0.873014	0.958457
Cgl1583	amt	Ammonia permeases		0.00797765	3.79491e-06	0.00618221	8.66783e-06		0.737119	0.427086	0.835992	0.83656
Cgl1584	secG	Preprotein translocase subunit	1.21217e-05	0.042858	5.33992e-06	0.0022241	0.0113364	-1.19864	0.452796	0.670251	-0.504987	1.40053
Cgl1585	ppc	Phosphoenolpyruvate carboxylase	0.00018741		4.99926e-24	9.73742e-19	1.26666e-08	-1.10982		1.94619	-0.438553	5.21901
Cgl1586	tpi	Triosephosphate isomerase	0.000125208		4.05063e-18	5.69341e-13	1.57418e-07	-1.38476		1.41282	-0.579326	3.06589
Cgl1587	pgk	3-phosphoglycerate kinase	0.000161952	0.00197837	4.80291e-20	1.62136e-14	1.1994e-05	-1.08423	-0.852812	1.26848	-0.311572	2.64469
Cgl1588	gap	Glyceraldehyde-3-phosphate dehydrogenase/erythrose-4-phosphate dehydrogenase	6.13923e-05	0.00981409	3.46247e-16	3.19901e-12		-1.18074	-0.675569	0.999175		1.59302
Cgl1589	Cgl1589	Uncharacterized BCR	0.0146959		3.72785e-18	6.42978e-08	9.82062e-07	0.497145		0.409631	0.332061	3.09854
Cgl1590	Cgl1590	Uncharacterized ACR	0.0368577	0.003413	6.03535e-16	1.61065e-08	3.42715e-06	0.450044	0.683616	0.601175	0.416232	2.67223
Cgl1591	Cgl1591	Predicted P-loop-containing kinase			3.17229e-16	2.08484e-12	1.08854e-09			0.817474	0.535591	1.74883
Cgl1592	uvrC	Nuclease subunit of the excinuclease complex			1.32817e-12	3.39671e-08	2.75862e-06			-0.51679	0.417544	1.98885
Cgl1593	ribX	Hypothetical membrane protein			1.28541e-11	3.96013e-07	4.21393e-10			-0.468426	0.780006	-1.02212
Cgl1594	ribH	Riboflavin synthase beta-chain	0.01045	0.00111901	1.21908e-12	1.97045e-06	0.000255322	0.450042	0.63133	-0.485885	0.336573	3.08595
Cgl1595	ribA	GTP cyclohydrolase II	0.000584262		4.23412e-15	2.27652e-10	7.13734e-10	0.838389		-0.527435	0.526498	1.71482
Cgl1596	ribC	Riboflavin synthase alpha chain	7.29685e-05		1.81924e-07			1.12048				-0.708943
Cgl1597	ribG	Pyrimidine reductase, riboflavin biosynthesis			8.2257e-09	0.017996	2.10972e-07			-0.208257	-0.654347	-0.953077
Cgl1598	rpe	Pentose-5-phosphate-3-epimerase	0.00713491		1.48543e-10	0.000678492		-0.589247		-0.311498		-0.907168
Cgl1599	fmu	tRNA and rRNA cytosine-C5-methylases		0.0184677	7.98297e-12	0.0372878	3.8638e-05		-0.451279	-0.121284	0.290113	0.937769
Cgl1600	fmt	Methionyl-tRNA formyltransferase	0.0158482	0.000117804	0.0306258	0.00570899		0.432055	-0.7931	-0.178448		-0.163044
Cgl1601	def2	N-formylmethionyl-tRNA deformylase			9.97427e-21		0.00489977				0.231572	-3.34363
Cgl1602	priA	Primosomal protein N' (replication factor Y) - superfamily II helicase	0.0012836	0.000665497	3.24094e-14	5.54986e-10	8.9554e-08	0.733688	0.812642	-0.67474	0.537133	1.73909
Cgl1603	metK	S-adenosylmethionine synthetase	0.0380111	0.000196746	3.6929e-17	4.02901e-10	5.66212e-15	0.560742	1.18812	-0.661263	-1.33845	2.05027
Cgl1604	dfp	Phosphopantothenoylcysteine synthetase/decarboxylase			4.23552e-09	1.6498e-05	0.000138107			0.372294	-0.32667	0.968077
Cgl1605	Cgl1605	DNA-directed RNA polymerase subunit K/omega		0.00698077	2.44243e-14	2.82499e-06	6.10112e-05		0.939472	0.343425	0.284375	-1.37409
Cgl1606	gmk	Guanylate kinase	0.00208806	2.5164e-07	1.7026e-17	3.96958e-06	5.65605e-08	0.610574	1.39295	0.334925	0.464801	3.00207
Cgl1607	ihf	Hypothetical protein	0.037244	2.5584e-05	1.04299e-09	0.000391344	1.16174e-06	0.597147	1.50419	0.328237	0.534565	1.06688
Cgl1608	pyrF	Orotidine-5'-phosphate decarboxylase			4.65884e-16	5.2007e-17	6.71147e-12			-1.58872	-0.891328	2.60735
Cgl1609	carB	Carbamoylphosphate synthase large subunit (split gene in MJ)			4.8499e-20	1.10877e-14	2.40047e-08			-1.13297	-0.489755	3.46124
Cgl1610	carA	Carbamoylphosphate synthase small subunit			5.53668e-13	2.60325e-10	5.41415e-08			-0.648772	-0.497025	1.62628
Cgl1611	pyrC	Dihydroorotase	0.0200623		5.6913e-14		9.48904e-08	0.672295			-0.526904	1.86063
Cgl1612	pyrB	Aspartate carbamoyltransferase, catalytic chain		0.0122312		7.23292e-10	5.58715e-07		0.79906	0.774146	-0.531591
Cgl1613	pyrR	Pyrimidine operon attenuation protein/uracil phosphoribosyltransferase	0.000676461	0.00477203	1.01873e-17	5.77551e-10		0.816694	0.649818	0.663854		-1.9051
Cgl1614	Cgl1614	Predicted nucleoside-diphosphate sugar epimerases (SulA family)	0.0207775		9.06056e-10		0.040513	-0.45764			0.237721	1.88068
Cgl1615	Cgl1615	Hypothetical protein	0.0430574		2.5279e-10	5.59022e-09	9.33533e-07	-0.392059		0.647142	0.474838	1.64551
Cgl1616	Cgl1616	Hypothetical protein			3.94097e-09	3.79333e-05				0.571589		3.14567
Cgl1617	Cgl1617	Hypothetical protein			3.94976e-09	7.80339e-07	3.70137e-07			0.542509	0.580581	2.09271
Cgl1618	nusB	Transcription termination factor		0.036743	1.4014e-16		3.97054e-11		0.462334		-0.710252	3.12021
Cgl1619	efp	Translation elongation factor P/translation initiation factor eIF-5A		0.000280318	8.74491e-16	0.0340443	1.01858e-10		0.959895	0.11778	-0.676611	2.09129
Cgl1620	pepQ	Xaa-Pro aminopeptidase		0.00465806	6.63283e-12	2.28901e-08	5.24981e-12		0.496585	-0.445639	-0.734527	1.12523
Cgl1621	aroB	3-dehydroquinate synthetase			5.11732e-13	7.53886e-13				-1.14117		2.77441
Cgl1622	aroK	Shikimate kinase			1.53748e-11	9.49181e-12	4.36743e-05			-0.9314	-0.36948	3.48911
Cgl1623	aroC	Chorismate synthase			2.0736e-10	2.01611e-08	2.09604e-09			-0.664243	-0.797989	1.68803
Cgl1624	Cgl1624	Signal peptidase, cleaves prepilin-like proteins		0.0457377					1.01655
Cgl1625	Cgl1625	Predicted transcriptional regulators					5.93537e-06				0.733083
Cgl1626	Cgl1626	ABC-type transporter, permease components	0.0018038	0.000689133	0.0124783	3.7851e-05	0.0137518	1.87151	2.1198	-1.05523	0.953625	-0.898589
Cgl1627	Cgl1627	ABC-type transporter, periplasmic component		0.0214183	1.17924e-08	1.71234e-07	0.0476082		1.0669	-0.770584	-0.406434	-1.8944
Cgl1628	Cgl1628	ABC-type transporter, ATPase component				9.62083e-06	1.31361e-06			-0.535505	-0.919971
Cgl1629	aroE3	Shikimate 5-dehydrogenase		0.00474406	2.59334e-05	0.0015978	9.15918e-06		0.873425	-0.256407	-0.490127	0.92801
Cgl1630	Cgl1630	Predicted periplasmic solute-binding protein		0.0102679	1.00932e-09	0.00488656	1.59009e-09		0.739334	0.143416	-0.525936	1.0065
Cgl1631	Cgl1631	Predicted endonuclease involved in recombination (possible Holliday junction resolvase in Mycoplasmas and B. subtilis)				1.06496e-05				0.38172
Cgl1632	alaS	Alanyl-tRNA synthetase			1.05737e-14	8.49355e-05	1.55387e-07			-0.302943	0.501381	1.43718
Cgl1633	Cgl1633	Uncharacterized ATPase related to the helicase subunit of the Holliday junction resolvase		0.0187903	1.38975e-10	2.01756e-05	1.86765e-10		0.526177	-0.336517	0.82763	1.02116
Cgl1634	Cgl1634	Hypothetical protein	0.000141595	0.0087142	0.000487245	2.52276e-06		-0.837106	-0.518883	-0.369485		0.31954
Cgl1635	aspS	Aspartyl-tRNA synthetase		0.0160416	2.66789e-14	1.33375e-08	0.000188191		0.523816	-0.576381	0.288125	1.90709
Cgl1636	Cgl1636	Predicted metalloprotease				0.00188372	0.000163389			0.314736	-0.391233
Cgl1637	Cgl1637	Superfamily II DNA/RNA helicases, SNF2 family	0.0442038		1.65799e-07	3.58841e-05	0.00273816	0.448822		0.494713	-0.385187	1.01043
Cgl1638	Cgl1638	Predicted membrane protein			4.07866e-17	4.22032e-13	4.15453e-11			-0.855738	-0.654982	2.29652
Cgl1639	Cgl1639	Hypothetical protein		0.000117777	1.27294e-10	9.81566e-08	6.00106e-09		-0.937713	-0.571476	-0.700974	1.4741
Cgl1640	Cgl1640	Transcriptional regulator	0.000234357	0.0297067	0.000613692	0.0382916	0.0181528	1.5661	0.879031	0.410712	-0.628436	-1.07935
Cgl1641	Cgl1641	Hypothetical protein	0.0111262	0.00474406	1.59628e-08	5.25375e-08	0.00456128	0.626038	0.755462	1.18053	0.404586	1.99438
Cgl1642	Cgl1642	Coenzyme F420-dependent N5,N10-methylene tetrahydromethanopterin reductase and related flavin-dependent oxidoreductases	0.00690821	0.00957797	4.93727e-06	9.1018e-10	0.00278848	0.882254	0.956503	1.68003	0.560114	1.17605
Cgl1643	Cgl1643	Hypothetical protein		0.00580059	3.84978e-07	0.000896212	0.00524081		2.06151	1.24822	1.02249	3.19968
Cgl1644	Cgl1644	Predicted flavoprotein		0.00609018	0.000860467	3.43055e-06	0.000376121		1.09223	1.48618	1.08253	1.26785
Cgl1645	sdaA	L-serine deaminase	0.0104429		7.27715e-10	4.61431e-13	7.61709e-07	0.774574		1.76338	0.696064	1.30008
Cgl1646	glpD	Glycerol-3-phosphate dehydrogenase	0.00166962		1.0632e-15	1.80065e-07	4.19109e-11	-0.740814		0.515778	-0.690929	1.66677
Cgl1647	hisS	Histidyl-tRNA synthetase	0.00142147		0.000950101	3.34564e-15	4.91571e-10	-0.604473		-1.36018	-0.676606	0.337517
Cgl1648	Cgl1648	Zn-dependent hydrolases, including glyoxylases			0.00089327	2.81802e-07	5.70864e-05			-0.655676	0.512099	-0.531413
Cgl1649	ppiB	Peptidyl-prolyl cis-trans isomerase (rotamase) - cyclophilin family			0.0156293		3.12838e-13				-1.31629	-0.305955
Cgl1650	#N/A	Hypothetical protein			2.04005e-10		0.0207287				0.762669	-3.55953
Cgl1651	Cgl1651	Hypothetical protein	5.66028e-08	0.00141816	5.56889e-11	3.29624e-17	9.22842e-19	-1.75821	-0.765144	-1.7158	-1.96475	-0.67755
Cgl1652	Cgl1652	Hypothetical membrane protein	3.37856e-05	7.25314e-06	0.0168907		5.20491e-11	-1.29588	-1.42069		-1.4459	0.55523
Cgl1653	rel	Guanosine polyphosphate pyrophosphohydrolases/synthetases		0.0348775	2.08621e-09		2.41002e-06		0.368393		0.428567	0.686889
Cgl1654	apt	Adenine/guanine phosphoribosyltransferases and related PRPP-binding proteins	0.0124385		6.32691e-08	3.27865e-05	3.3454e-06	0.483378		0.305975	0.398935	-0.758322
Cgl1656	Cgl1656	dipeptide-binding protein DciAE			1.09496e-05	0.00553804				0.174324		-0.432962
Cgl1657	secF	Preprotein translocase subunit SecF	0.0396461		1.2628e-17		5.52791e-06	0.471481			-0.395712	3.81306
Cgl1658	secD	Preprotein translocase subunit SecD	0.00111433	0.0245762	1.14175e-15	9.02713e-07	7.48979e-05	0.910352	0.60059	0.371935	-0.278618	2.10184
Cgl1659	secN	Preprotein translocase subunit YajC	1.4005e-06		0.000165122	9.88219e-13	2.92456e-08	-1.33325		-1.14311	-0.704167	-0.612075
Cgl1660	ruvB	Holliday junction resolvasome helicase subunit	0.0355126		9.50036e-08		0.00269025	0.420466			0.203361	0.636978
Cgl1661	ruvA	Holliday junction resolvasome DNA-binding subunit	0.0204871	0.0351953	1.4645e-05		0.0372513	0.490392	-0.46351		0.229243	0.891265
Cgl1662	ruvC	Holliday junction resolvasome endonuclease subunit	0.00275493		1.34502e-06		2.62939e-09	0.657462			0.74396	-0.537892
Cgl1663	Cgl1663	Uncharacterized ACR		1.96103e-07		1.59952e-06			1.61215	-0.499338
Cgl1664	tesB2	Acyl-CoA thioesterase	0.000333892		0.000105863	0.000102675	0.00020168	0.97228		0.549527	-0.4331	1.0441
Cgl1665	Cgl1665	Hypothetical membrane protein	0.0457643		0.000983743	3.86577e-09	7.88916e-13	-0.484033		-0.799814	1.61991	0.426338
Cgl1666	Cgl1666	Hypothetical protein	0.000364118		0.000190686	1.00216e-08		-1.2838		-1.26339		2.47699
Cgl1667	Cgl1667	Predicted glycosyltransferases	1.96117e-05		2.55975e-11	7.76448e-13	9.95621e-05	-1.14993		-0.988303	-0.323197	1.95622
Cgl1668	Cgl1668	Lauroyl/myristoyl acyltransferase involved in lipid A biosynthesis	6.04202e-06		1.91621e-13	2.51952e-13	1.41549e-08	-1.2169		-1.1993	-0.67564	2.57374
Cgl1669	pgsA1	Phosphatidylglycerophosphate synthase	5.3858e-06		1.60356e-10	1.44066e-12	4.72052e-12	-1.151		-1.12989	-1.23319	1.65418
Cgl1670	Cgl1670	Diadenosine tetraphosphate (Ap4A) hydrolase and other HIT family hydrolases	9.1711e-05		1.89814e-15	2.704e-12	1.05881e-12	-0.962552		-0.886044	-0.997486	2.59661
Cgl1671	thrS	Threonyl-tRNA synthetase	0.000492098	0.0304025	3.42334e-16	7.91281e-13	5.76687e-11	-0.929207	0.532937	-0.897008	-0.695099	1.61674
Cgl1672	Cgl1672	Predicted iron-dependent peroxidase		0.000946722	1.17507e-06		0.000127309		-1.87882		-0.558104	1.03638
Cgl1673	Cgl1673	Uncharacterized BCR		0.00189377	4.75776e-07		2.62243e-06		-1.18613		-0.63227	1.32992
Cgl1674	Cgl1674	Uncharacterized protein, homolog of Cu resistance protein CopC					1.87758e-05				-0.356024
Cgl1675	Cgl1675	Hypothetical protein	0.00244319		2.92683e-10		9.28647e-07	0.91375			-0.910821	-1.78134
Cgl1676	Cgl1676	Hypothetical protein			0.00357009		0.0125842				-1.04138	-1.6903
Cgl1677	Cgl1677	Hypothetical protein	0.0157419	0.00643048	1.00923e-05	0.00568125		1.31196	1.52213	1.10905		-2.38277
Cgl1678	Cgl1678	Histone acetyltransferase HPA2 and related acetyltransferases			1.40152e-13		0.00138924				0.24369	-1.60557
Cgl1679	Cgl1679	Hypothetical protein	0.00190468		0.0036318	1.31685e-07	1.61266e-08	1.15621		0.730959	-0.876637	0.467217
Cgl1680	Cgl1680	Hypothetical membrane protein	0.00253613		8.16347e-17			0.728223				-5.09777
Cgl1681	Cgl1681	Hypothetical protein		0.0465092	1.53706e-13		8.92258e-10		-0.490553		-1.53592	-2.91823
Cgl1682	Cgl1682	Hypothetical protein		2.03592e-05	7.74772e-13		3.44635e-13		-1.23176		-2.01363	-2.18084
Cgl1683	Cgl1683	Hypothetical protein	0.000145624	0.0101905	4.10412e-12			2.4384	1.35655			-6.11141
Cgl1684	Cgl1684	Hypothetical protein	0.00113669		0.00191901			2.70568				-3.12685
Cgl1685	Cgl1685	Hypothetical protein	0.0032018		2.63288e-08			1.46747				-2.97701
Cgl1686	Cgl1686	Hypothetical protein		0.0012126	2.76243e-20	5.0725e-11	5.62579e-14		-0.900076	-0.73777	-1.18767	-3.2821
Cgl1687	Cgl1687	ABC-type transporter, ATPase component	0.000944817	1.08611e-05	5.28795e-07	8.74666e-10	0.000335916	-0.751392	-1.16036	-0.913991	-0.324597	-0.659995
Cgl1688	Cgl1688	ABC-type transporter, permease components	0.0465676	0.0104501	1.73535e-11	2.41245e-09		-0.895916	-1.1964	-0.908901		-1.43949
Cgl1689	#N/A	Hypothetical protein		7.48842e-08		4.16446e-09	2.64946e-15		-4.52272	-1.13734	-2.5448
Cgl1690	Cgl1690	Hypothetical protein	6.00207e-05	6.53232e-07	6.82241e-18	1.58717e-08	5.68549e-13	-1.01473	-1.5078	-0.510869	-0.962359	-1.97813
Cgl1691	Cgl1691	Hypothetical protein			2.78474e-14	3.30591e-08				-0.805327		-2.3115
Cgl1692	Cgl1692	Phosphopantothenoylcysteine synthetase/decarboxylase	1.44587e-05	5.78954e-06			0.0112079	-1.53866	-1.70426		-1.25836
Cgl1693	Cgl1693	Hypothetical protein	0.00100655	0.000643743	2.12184e-14	5.52928e-09	1.37497e-05	-0.996588	-1.05353	-0.793683	-0.506719	-2.3849
Cgl1694	Cgl1694	Hypothetical protein			0.000871344	1.32918e-08	2.27397e-10			-0.602799	-0.845254	-0.410926
Cgl1695	Cgl1695	Hypothetical protein		0.000269745		0.0150457	0.0024097		-1.97791	-0.618259	-0.721025
Cgl1696	Cgl1696	Hypothetical protein	5.79692e-06	3.68613e-05	1.38526e-13	0.00329639	3.45352e-11	-1.25483	-1.08011	-0.230473	-0.907167	1.53919
Cgl1697	Cgl1697	Hypothetical protein	0.00395341	0.00151387	1.41348e-09	0.000399995	0.00133332	1.92838	2.21753	0.692265	0.921561	-3.22094
Cgl1698	Cgl1698	Hypothetical protein	6.56318e-05	0.00154223	2.97911e-17	3.93888e-05	1.35245e-05	1.59028	1.24727	0.846899	0.981064	-3.4843
Cgl1699	#N/A	Hypothetical protein	0.000422623	0.0100735	1.46914e-07			2.44358	1.8451			-3.63909
Cgl1700	Cgl1700	Hypothetical protein			2.23117e-08	0.00195681	0.00404172			0.552474	-0.642034	-2.23337
Cgl1701	Cgl1701	Hypothetical protein		0.000200771	6.11522e-16		0.043983		-1.29284		0.172848	-1.97152
Cgl1702	Cgl1702	Hypothetical protein	0.0397568	1.10061e-06	1.26958e-14	0.0192167	0.00314169	-0.496655	-1.63558	-0.248875	0.251535	-1.45484
Cgl1703	Cgl1703	Hypothetical protein	0.0337318		0.000270024	0.0334413	4.0526e-09	0.695238		0.534348	-2.04273	-1.09553
Cgl1704	Cgl1704	Hypothetical membrane protein	0.00182257		1.18742e-07	0.0219682		1.6921		0.445857		-2.36942
Cgl1705	Cgl1705	Hypothetical protein	0.00885542		7.40789e-10	0.00281275	0.000391131	1.09539		0.512667	0.79855	-2.15241
Cgl1706	Cgl1706	Hypothetical protein		0.0254217	1.21237e-08		0.010108		-1.06266		-0.941173	-3.54143
Cgl1707	Cgl1707	Hypothetical protein	0.000351342		4.84715e-10	0.0343153		1.72459		0.501967		-3.20469
Cgl1708	Cgl1708	Hypothetical protein	4.8422e-06	0.00256626	7.85632e-13	0.00143821		1.95648	1.10444	0.718886		-3.69881
Cgl1709	Cgl1709	Hypothetical protein	5.27059e-07	0.000267824	1.09136e-13			1.64419	0.988944			-2.67526
Cgl1710	Cgl1710	Hypothetical protein	3.98349e-05	0.0455002	1.31067e-12	0.030192	0.000556949	1.694	0.687544	-0.243889	-0.438222	-2.75353
Cgl1711	Cgl1711	Hypothetical protein	0.0381363		1.40346e-08	0.0053205		1.02531		-0.697953		-3.36722
Cgl1712	Cgl1712	Hypothetical protein	1.26489e-06	4.10267e-05	4.31123e-15		0.00900047	2.02351	1.51956		-0.558747	-4.73438
Cgl1713	res	Site-specific recombinases, DNA invertase Pin homologs	0.00183169	0.00913627	2.04254e-09			1.34025	1.03666			-2.8761
Cgl1714	Cgl1714	Hypothetical protein		0.000498881	3.47074e-20		1.66362e-05		-1.07609		-0.442413	-3.28139
Cgl1715	Cgl1715	Hypothetical protein			0.0218187							-0.334124
Cgl1716	ppp2	Predicted protein-tyrosine phosphatase			0.000749182		9.77464e-05				-1.69823	-2.01395
Cgl1717	Cgl1717	Hypothetical protein			6.02148e-13		0.0465019				-0.449137	-4.19591
Cgl1718	Cgl1718	Transcriptional regulators	0.000197032	0.00106531	1.23133e-14	6.76677e-07	3.92573e-13	-1.40081	-1.0767	0.722817	-1.55818	-2.58232
Cgl1719	Cgl1719	Hypothetical protein	0.0152485		0.000428405			1.22226				-1.60496
Cgl1720	Cgl1720	Hypothetical protein	6.70889e-05		2.2152e-13	2.98323e-07		1.53552		0.864935		-2.4249
Cgl1721	Cgl1721	Hypothetical protein			1.28559e-06	0.0048299				-1.29825		-2.63318
Cgl1722	Cgl1722	Hypothetical protein	0.00513006		7.2193e-07			1.03867				-1.77335
Cgl1723	Cgl1723	Hypothetical protein	0.00950513		1.83666e-09			1.03915				-2.81149
Cgl1724	Cgl1724	Hypothetical protein	0.00404123	1.52352e-07	5.26301e-13	5.28392e-07	5.3195e-15	-0.900801	-2.23695	-0.979287	-2.17513	-2.68428
Cgl1725	Cgl1725	Hypothetical protein	0.00253893	1.05643e-08	9.14953e-15	0.000446506	2.34244e-16	-0.996187	-3.14516	-0.407149	-2.1098	-2.77029
Cgl1726	Cgl1726	Hypothetical protein		0.0032033	1.5539e-08		0.00134846		-0.971232		0.518316	-1.17654
Cgl1727	Cgl1727	Hypothetical protein	0.0331288		1.45769e-15			0.63453				-1.73197
Cgl1728	Cgl1728	Hypothetical protein	0.000213914		1.73719e-13	0.00336986		1.0687		0.307775		-1.59713
Cgl1731	Cgl1731	Hypothetical protein			8.87334e-10	0.0100599	5.0553e-06			-0.256238	0.675419	-1.46171
Cgl1733	tnp14b(ISCg14a)	Putative transposase				0.026513				0.411807
Cgl1734	tnp14a(ISCg14a)	Transposase		0.000246642	1.91505e-05		7.28113e-05		-1.33287		0.767604	-0.825789
Cgl1735	Cgl1735	Hypothetical protein	0.0084108	0.00773088	0.000993901			3.15861	2.95039			-2.14959
Cgl1736	Cgl1736	Hypothetical protein			1.50168e-05							-1.59637
Cgl1737	recJ	Single-stranded DNA-specific exonuclease	0.000549376		4.00642e-15	0.0109865	0.00133053	0.988052		0.397091	-0.399623	-2.63253
Cgl1738	Cgl1738	Hypothetical protein			2.68054e-13	0.00808735	5.56283e-08			0.625926	-1.64385	-3.6264
Cgl1739	priP	Predicted ATPase	0.0200623		3.51043e-12	0.0444177		0.726403		0.315393		-2.07954
Cgl1740	Cgl1740	Hypothetical protein	3.57762e-05	0.000246642	1.12465e-16		0.0221925	1.06136	0.930839		0.268583	-2.48884
Cgl1741	Cgl1741	Hypothetical protein	0.000495321		1.6164e-13			2.01739				-3.76014
Cgl1742	Cgl1742	Hypothetical membrane protein			6.46998e-18		6.22572e-05				0.829789	-4.27668
Cgl1743	Cgl1743	Superfamily II DNA/RNA helicases, SNF2 family	0.00371549		5.1501e-14		0.000649307	0.789906			-0.529817	-2.39227
Cgl1744	Cgl1744	Hypothetical protein			1.69016e-08		0.00696869				-0.891016	-3.26137
Cgl1745	Cgl1745	Hypothetical protein			5.18523e-08		0.000422352				-0.910971	-2.57821
Cgl1746	Cgl1746	Hypothetical protein	3.25725e-06	0.00148715	9.91486e-20	2.1167e-13	9.29773e-05	-2.04834	-1.18261	-1.65978	-0.340662	-3.36834
Cgl1747	Cgl1747	Hypothetical protein	0.00336418		8.52813e-10		0.0349779	-1.61482			-0.658185	-2.92941
Cgl1748	Cgl1748	Hypothetical protein			7.52644e-13							-4.43272
Cgl1749	Cgl1749	Hypothetical protein	0.0308561	0.0260939	7.04107e-05			-1.40727	-1.4128			-2.51024
Cgl1750	Cgl1750	Hypothetical protein			0.000237631							-1.00531
Cgl1752	#N/A	Hypothetical protein		0.020724	6.84317e-10				-0.853618			-3.92409
Cgl1753	Cgl1753	Hypothetical protein		0.0297674	2.97177e-12		5.52177e-09		-0.793106		-1.45172	-3.39121
Cgl1754	Cgl1754	Hypothetical protein		0.00189193	1.03445e-13		1.02901e-05		-1.01658		-0.815851	-2.50376
Cgl1755	Cgl1755	Hypothetical protein	0.0273363		5.38907e-09		0.0014967	-1.05648			-1.23798	-3.7478
Cgl1756	Cgl1756	Hypothetical membrane protein			1.99193e-14	0.000794801	9.92641e-07			-0.861265	-1.20895	-3.80865
Cgl1757	Cgl1757	Hypothetical protein			5.65259e-06		0.00667078				-0.816711	-1.75639
Cgl1758	Cgl1758	Hypothetical protein			2.75245e-13							-2.16323
Cgl1759	Cgl1759	Hypothetical protein		0.00593722	2.56555e-09				-0.73508			-1.64484
Cgl1760	Cgl1760	ATPases with chaperone activity, ATP-binding subunit			2.91904e-07	0.0294995				-0.322612		-1.29817
Cgl1761	Cgl1761	Hypothetical protein			2.44113e-07							-2.27647
Cgl1762	Cgl1762	Hypothetical protein	0.0308859	0.00354234	0.0131577			0.958456	-1.5085			-1.38306
Cgl1763	#N/A	Hypothetical protein	0.0170565		0.0040199	0.0428795		1.05201		0.845427		-1.4778
Cgl1764	#N/A	Hypothetical membrane protein			7.36187e-11							-2.38326
Cgl1765	Cgl1765	Superfamily I DNA and RNA helicases		0.0391275	3.22272e-14	0.00984091	0.0182817		0.82404	-0.372919	-0.339821	-2.66244
Cgl1766	Cgl1766	Hypothetical protein	0.0255467		1.39706e-12	6.87819e-06		1.00752		-1.26466		-3.40958
Cgl1767	Cgl1767	Hypothetical protein			4.94153e-10	0.00387379	0.0487523			-0.750397	-0.652878	-3.22584
Cgl1768	Cgl1768	Hypothetical protein	0.0239351		2.16189e-12			0.811827				-4.00362
Cgl1769	Cgl1769	Hypothetical protein		0.0123704	1.63129e-11				0.998659			-4.24489
Cgl1770	Cgl1770	Hypothetical protein		0.0199602	5.01021e-14	0.0127044	0.0346684		-0.749971	0.338937	0.269841	-2.2208
Cgl1771	Cgl1771	Hypothetical protein	0.00055406					1.30643
Cgl1772	Cgl1772	Hypothetical protein	0.000468699			0.000820805	0.0413772	1.14506		0.572325	0.232005
Cgl1773	Cgl1773	Hypothetical protein	0.0015425				0.000870099	0.77572			0.283208
Cgl1775	Cgl1775	Hypothetical protein	0.00672027		7.04397e-18		2.7518e-07	0.584401			-0.773002	-2.81944
Cgl1776	cglIM	Site-specific DNA methylase or type II 5-cytosine methyltransferase	5.78245e-07	0.000460436	1.07823e-05	0.00259911	8.54219e-05	2.35599	1.37333	0.241505	0.343287	0.611945
Cgl1777	cglIR	Stress-sensitive restriction system protein 1 or type II resctriction endonuclease	0.000306925		5.27698e-06		2.61546e-05	1.09348			-0.329827	0.694463
Cgl1778	cglIIR	Stress-sensitive restriction system protein 2	0.0268326		1.68631e-12	2.8359e-08	3.49707e-05	0.551608		-0.570018	-0.339767	-1.2065
Cgl1779	Cgl1779	Hypothetical protein	0.000295372		1.00545e-16	0.000538054		0.832616		0.419405		-2.66536
Cgl1780	Cgl1780	Hypothetical membrane protein	3.79491e-05		3.63643e-17			1.45779				-3.48367
Cgl1781	Cgl1781	Hypothetical protein	0.000117674		4.58235e-14	2.11938e-08	0.021547	0.974326		-0.697271	-0.185505	-1.28491
Cgl1782	Cgl1782	Hypothetical protein		6.09567e-05	0.000518332	0.0106113	0.0120061		-1.15535	-0.378445	0.489225	-0.896705
Cgl1783	Cgl1783	Superfamily II DNA/RNA helicases, SNF2 family	0.00528447	0.00337827	1.16133e-14	0.00100892		1.25687	-1.34761	0.673489		-3.28565
Cgl1784	Cgl1784	Hypothetical protein	0.0215111	7.86307e-07	1.71374e-19		3.33021e-08	-0.857121	-2.60844		-0.831123	-3.25031
Cgl1785	#N/A	Hypothetical protein	0.00584729		5.82577e-08		0.000431814	0.968543			-0.941147	-1.96343
Cgl1786	Cgl1786	Hypothetical protein	0.00165214		7.39653e-10	0.034662	0.015279	1.08166		0.292571	-0.395235	-1.60677
Cgl1787	Cgl1787	Hypothetical protein	0.00288446	0.00105231	3.4007e-11			0.917907	-1.09431			-1.66431
Cgl1788	Cgl1788	Hypothetical membrane protein	9.97821e-05		6.17642e-10	4.3723e-05	0.00614986	0.988292		0.796496	-0.417952	-1.50294
Cgl1789	Cgl1789	Hypothetical protein	0.0272784	0.00128045	1.10251e-10	0.00490158	3.4204e-09	0.55604	-0.847059	0.507233	-1.38593	-1.90244
Cgl1790	Cgl1790	ATPases with chaperone activity, ATP-binding subunit		0.0267819	3.93734e-12	0.00403711			-0.578216	0.453248		-1.90989
Cgl1791	Cgl1791	Hypothetical membrane protein			4.51976e-06							-1.7697
Cgl1792	Cgl1792	Hypothetical membrane protein			3.0535e-09		0.000227999				-0.722522	-1.62764
Cgl1793	Cgl1793	Hypothetical protein			0.000608179		1.13329e-09				-1.19776	-0.474025
Cgl1794	Cgl1794	Hypothetical protein		8.68989e-05	2.54306e-07		2.28466e-07		-1.40017		-0.958084	-1.18419
Cgl1795	Cgl1795	Hypothetical protein	0.0119583		2.22259e-05			0.702774				-0.615547
Cgl1796	Cgl1796	Hypothetical protein		0.0140567			0.0105164		-1.05502		-0.694971
Cgl1797	Cgl1797	Hypothetical protein		1.53001e-05			3.00293e-08		-1.91015		-1.49508
Cgl1798	Cgl1798	Hypothetical membrane protein	0.0176864	0.000173174	1.91448e-05		8.11366e-05	-1.2297	-2.14178		-1.32592	-1.76946
Cgl1799	Cgl1799	Hypothetical protein	0.0143617		0.0249121	0.00353603	0.00578674	0.805347		0.661678	-0.497358	-0.488073
Cgl1800	Cgl1800	Hypothetical protein	0.0237506			0.0398679	1.82515e-06	1.0308		0.643904	-1.43906
Cgl1801	Cgl1801	Hypothetical membrane protein	1.15486e-05		2.0976e-09	1.08706e-05		1.28839		0.824184		-1.7653
Cgl1802	Cgl1802	Hypothetical protein			3.10022e-07		6.64541e-05				-1.27684	-2.03602
Cgl1803	Cgl1803	Hypothetical membrane protein		6.20866e-05	1.89338e-07		7.86307e-08		-3.09287		-2.26319	-2.99417
Cgl1804	Cgl1804	Hypothetical protein	0.034876	0.00873484	8.41504e-18	1.17258e-05		0.490979	-0.644227	-0.440181		-3.17916
Cgl1805	Cgl1805	Hypothetical protein		0.000218462	8.1698e-07	1.72507e-05	1.1906e-08		-1.28406	0.603515	-0.98913	1.14973
Cgl1806	Cgl1806	Hypothetical protein		0.000583887	4.40313e-16	5.42197e-09	6.10968e-05		-1.0478	1.04422	-0.505095	-2.41279
Cgl1807	Cgl1807	Hypothetical protein	0.00870926	0.00052622	3.20307e-21	1.33765e-08		-0.768414	-1.09843	0.823212		-4.18761
Cgl1808	Cgl1808	Hypothetical protein			1.23618e-13	2.06372e-07	0.0001818			0.813545	0.521148	-1.90198
Cgl1809	Cgl1809	Hypothetical protein		2.0604e-06	4.98073e-15	5.98116e-06	7.80089e-06		-2.0314	-0.551302	0.699999	-2.69309
Cgl1810	Cgl1810	Hypothetical protein		2.22154e-05	7.91603e-13	0.0113516	2.62712e-06		-1.20977	-0.329675	1.06623	-2.35098
Cgl1811	Cgl1811	Hypothetical protein		0.000643931	2.76512e-17	0.0442164			-0.931212	0.124753		-1.73724
Cgl1812	Cgl1812	Hypothetical membrane protein	0.000468632	0.0160646	2.69108e-10		2.61633e-08	0.692817	-0.436885		-0.761594	-1.13794
Cgl1813	Cgl1813	Hypothetical protein	6.04988e-05	3.01482e-05	8.6699e-15	6.11528e-07	2.4621e-14	-0.851026	-0.928416	-0.423176	-1.3183	-1.89351
Cgl1814	Cgl1814	Hypothetical protein		3.85294e-07	2.34058e-14		0.000779866		-1.47644		-0.25056	-1.44038
Cgl1815	Cgl1815	Hypothetical protein	0.000928611		1.0156e-11	0.00639835	3.37696e-05	1.6923		0.428991	1.18799	-2.86077
Cgl1816	Cgl1816	Hypothetical protein			2.36041e-17		1.15042e-05				-0.465068	-2.94232
Cgl1817	Cgl1817	Hypothetical protein		3.90345e-07	1.02203e-18	7.45791e-09			-1.62823	-0.592426		-2.20521
Cgl1818	Cgl1818	Hypothetical protein	0.000418689	1.40254e-05	1.14175e-15	0.000462522	0.00720224	-0.806673	-1.10341	-0.572019	-0.53253	-4.07623
Cgl1819	Cgl1819	Hypothetical protein	0.00239369	4.18802e-08	2.3342e-15	8.88422e-06	1.74395e-07	-0.720688	-1.96258	-0.372645	-0.47706	-1.64952
Cgl1820	Cgl1820	Predicted transcriptional regulators	0.00573065	0.0177568	2.36158e-14	4.48856e-05	0.00790015	-0.743293	-0.615875	-0.548961	-0.288262	-2.38973
Cgl1821	Cgl1821	Hypothetical protein			9.50515e-13	0.00649657				0.283475		-2.36554
Cgl1822	Cgl1822	Hypothetical protein	4.57142e-05	1.52593e-06	0.0117633	1.2669e-05	1.07647e-08	-1.155	-1.54738	-0.376929	-0.630321	0.225683
Cgl1823	Cgl1823	Periplasmic serine proteases (ClpP class)		0.000111978	0.00125803	0.0265118	3.67579e-10		-1.07357	-0.158093	-0.743547	-0.276994
Cgl1824	Cgl1824	Hypothetical protein			9.66172e-18	3.98052e-13	1.57424e-05			-1.12915	0.43877	-2.80095
Cgl1825	Cgl1825	Hypothetical protein	0.00186669	0.0206751	0.00807309		0.000634932	1.09577	-0.837243		0.514424	-0.514821
Cgl1826	Cgl1826	Hypothetical protein	5.26482e-05	3.24264e-05				-1.17147	-1.25423
Cgl1827	Cgl1827	Hypothetical protein	0.00443372		5.21842e-12		0.00828138	1.45638			-0.914702	-3.97819
Cgl1828	Cgl1828	Hypothetical protein			3.6028e-05							-2.26017
Cgl1829	Cgl1829	Hypothetical protein	0.000917057	0.0424292	1.14431e-09		4.12992e-06	1.21869	-0.679726		-1.42861	-2.9725
Cgl1830	Cgl1830	Hypothetical protein		0.000139201	3.04833e-09	1.78899e-05	8.24186e-05		-1.26894	0.461017	-0.343802	0.912089
Cgl1831	Cgl1831	Hypothetical protein		5.61761e-07	8.92034e-18	9.21102e-06	7.58243e-17		-1.80272	0.315008	-1.4705	1.64446
Cgl1832	Cgl1832	Hypothetical membrane protein		6.79139e-07	1.29002e-09	8.62251e-05	2.03869e-06		-1.4935	0.475181	0.673952	-1.32576
Cgl1833	Cgl1833	Hypothetical membrane protein	0.0133404		1.33386e-10		0.000791594	1.44152			1.94376	-4.49999
Cgl1834	Cgl1834	Hypothetical membrane protein			2.18782e-09		0.00702566				-0.746317	-2.7642
Cgl1835	Cgl1835	Hypothetical membrane protein		0.00663274	2.90332e-09	0.0397183	2.37071e-07		-1.03892	0.259934	-1.27257	-1.58703
Cgl1836	Cgl1836	Hypothetical protein		7.69354e-06	9.57709e-14		4.24287e-13		-1.57878		-1.65252	-1.49083
Cgl1837	Cgl1837	Hypothetical protein	0.0151452	4.3615e-06	1.9906e-15	6.71607e-06	1.40459e-07	-0.871995	-2.18149	-0.601233	-1.4368	-3.90534
Cgl1838	Cgl1838	Hypothetical protein	0.00069221	0.00105108	2.49309e-14	4.87428e-05	0.0099615	-1.08403	-1.02733	-0.474616	-0.405992	-2.91115
Cgl1839	Cgl1839	Hypothetical protein	0.0152927	0.000101284	1.05846e-09	0.000381726	2.99065e-09	-0.653459	-1.19547	-0.442064	1.09601	-1.33484
Cgl1840	psp3	Hypothetical protein	4.89571e-08	7.3293e-11	0.0263428	2.32649e-12	1.91499e-16	-2.50777	-4.2308	-1.71379	-3.90507	0.245131
Cgl1841	Cgl1841	Hypothetical protein		0.0481403			9.12061e-08		-0.441235		-0.774128
Cgl1842	Cgl1842	Hypothetical membrane protein	0.00822041	0.0237355	1.81857e-12	0.00237197	0.000432416	0.884012	-0.796728	0.63137	-0.656563	-3.02892
Cgl1843	Cgl1843	Topoisomerase IA		1.45171e-05	7.05121e-10	0.023808	1.60794e-12		-1.57279	0.408263	-2.32607	-1.79129
Cgl1844	Cgl1844	Hypothetical protein	0.0364846		3.62095e-13			0.804053				-2.28791
Cgl1845	Cgl1845	Uncharacterized low-complexity proteins	8.07605e-05			1.56494e-07	2.05695e-05	0.972535		0.591003	0.46597
Cgl1846	Cgl1846	Hypothetical protein		9.2487e-05	0.000111725				-1.24061			-0.987799
Cgl1847	Cgl1847	Hypothetical protein		0.00896516	9.51964e-06		0.00751922		2.29326		2.23602	-4.13182
Cgl1848	psp1	Hypothetical protein		1.97055e-05	2.83757e-10	7.56398e-05	0.000870099		-1.47885	-0.536993	-0.578889	-2.05657
Cgl1887	#N/A	Uncharacterized low-complexity proteins				0.00638865				1.70487
Cgl1890	#N/A	Hypothetical protein	1.22809e-06	1.52247e-09		5.81037e-08	1.62734e-08	-3.01669	-5.25467	-3.13906	-2.9922
Cgl1891	int2'	Hypothetical protein		0.00354234	4.02626e-10	7.32602e-05	3.36438e-10		-1.14837	-0.979161	-2.44219	-3.32599
Cgl1892	Cgl1892	Di- and tricarboxylate transporters	0.00325073		1.12235e-10	0.00381789	0.0189035	1.71611		0.892364	1.70115	-5.00607
Cgl1893	Cgl1893	Glycerate kinase	0.0295271		1.2394e-07		0.0270316	1.38836			1.14152	-3.05124
Cgl1894	Cgl1894	Hypothetical protein			0.000763782							-1.57136
Cgl1896	ribD	Pyrimidine reductase, riboflavin biosynthesis		0.000235066	3.90935e-09	0.0001153	5.23636e-08		-1.13908	0.545816	0.952162	-0.938655
Cgl1897	Cgl1897	Hypothetical membrane protein		8.89254e-05	0.00370784	0.00808672	0.0203155		-0.742879	0.194231	0.187679	0.315596
Cgl1898	Cgl1898	Conserved domain frequently associated with peptide methionine sulfoxide reductase	0.00102747	2.09697e-06	1.90597e-11	5.41849e-07	1.25482e-08	0.74903	1.40544	0.70403	0.920459	1.76994
Cgl1899	Cgl1899	Uncharacterized ACR	0.00175482		1.00887e-10	5.8485e-09	1.21979e-14	-0.836518		0.476543	1.04112	0.697881
Cgl1900	Cgl1900	Hypothetical protein	6.4376e-06	9.54319e-05	7.25867e-06		0.000857746	-1.79454	-1.4412		0.470997	-0.817114
Cgl1901	rnd	Ribonuclease D	1.76882e-05	0.000797919	3.14879e-08	0.00611878	3.17978e-10	-1.28564	-0.907246	0.155211	0.655339	0.645557
Cgl1902	dxs	Deoxyxylulose-5-phosphate synthase					0.0264888				-0.183642
Cgl1903	Cgl1903	SAM-dependent methyltransferases related to tRNA (uracil-5-)-methyltransferase		0.0100946	5.38371e-15	1.59825e-07	3.4608e-08		0.443974	0.464142	0.52568	2.55641
Cgl1904	Cgl1904	Hypothetical protein			1.29898e-12	2.65359e-05	8.18226e-06			0.345789	0.384335	1.65436
Cgl1905	dut	dUTPase	0.00178467		5.14911e-05	1.94196e-10	3.26683e-08	-0.575048		-0.782467	0.576025	-0.574383
Cgl1906	Cgl1906	Hypothetical membrane protein	0.0253881	0.00433846	2.10505e-11	1.45003e-12	0.00818384	-0.728242	0.972792	-1.20431	-0.236953	-1.45812
Cgl1907	Cgl1907	Hypothetical protein	0.00359924		3.20473e-05	0.00162894		0.784518		0.395724		-0.945355
Cgl1908	Cgl1908	Hypothetical protein			0.0029373	0.00666969				0.367335		0.883862
Cgl1909	suhB	Archaeal fructose-1,6-bisphosphatase and related enzymes of inositol monophosphatase family			6.57843e-08	4.43449e-11	1.37427e-07			1.1916	0.55237	0.616184
Cgl1910	ppgK	Transcriptional regulators			4.4909e-15	4.87757e-13	0.0116903			1.07854	0.163248	1.6486
Cgl1911	sigA	DNA-directed RNA polymerase sigma subunits (sigma70/sigma32) (SigA)		0.000683885	1.40666e-08	2.42206e-06	0.000921683		0.689185	0.412896	-0.254376	-0.626548
Cgl1912	Cgl1912	Uncharacterized membrane protein	0.00248055		2.7571e-14	4.31261e-10	9.44027e-06	0.933386		0.831972	-0.373018	-1.29371
Cgl1913	Cgl1913	Hypothetical membrane protein	1.05227e-06	0.00191706	3.10512e-14	0.000551908	1.14355e-12	1.47832	0.749377	0.246671	-0.946093	-1.37628
Cgl1914	Cgl1914	DNA or RNA helicases of superfamily II			1.51203e-16	0.00550871	4.4199e-17			-0.136527	1.53345	1.82385
Cgl1915	Cgl1915	Hypothetical membrane protein	1.51526e-06	0.00010017	0.000137003	4.18112e-06	1.45415e-14	1.36145	1.07679	0.484625	2.96909	-0.54129
Cgl1916	Cgl1916	Hypothetical protein			3.07927e-06		6.8039e-11				1.98966	1.84232
Cgl1917	Cgl1917	Predicted rRNA or tRNA methylase	3.67373e-07	0.00560257	8.9603e-14	2.29564e-05	4.1497e-13	1.30286	0.527307	0.428806	1.6406	3.52185
Cgl1918	Cgl1918	D-Tyr-tRNAtyr deacylase	3.14046e-05		1.02798e-09	0.00295143	2.71345e-10	1.22712		0.336607	1.71436	3.40834
Cgl1919	sigB	DNA-directed RNA polymerase sigma subunits (sigma70/sigma32) (SigB)		0.0456592	6.76351e-09	0.00213173	8.17453e-09		-0.419118	0.175893	0.499659	0.486317
Cgl1920	dtxR	Mn-dependent transcriptional regulator		0.046908	3.88348e-09	1.36154e-15	4.98627e-10		-0.394564	1.32088	0.614009	0.650771
Cgl1921	galE	UDP-glucose 4-epimerase			7.37597e-15	1.77278e-15				1.24786		1.96989
Cgl1922	Cgl1922	Hypothetical protein				3.3174e-10	0.000529491			0.942089	0.410414
Cgl1923	Cgl1923	Hypothetical protein	4.50273e-06	0.00011604	3.10255e-12	2.69025e-12	1.07814e-13	2.22547	1.57636	0.967828	1.21258	-0.903604
Cgl1924	Cgl1924	Superfamily II DNA and RNA helicases			1.61366e-18		0.000142211				0.214109	2.31959
Cgl1925	oxyR	Transcriptional regulator	0.000639197	0.00240022	2.38445e-07	5.52148e-11	2.32369e-06	-0.773544	-0.669009	-0.884227	-0.444247	-0.615948
Cgl1926	Cgl1926	Hypothetical membrane protein	5.43858e-06	0.0157869	1.72824e-16	7.80002e-09	0.0457238	-1.98632	-0.864364	-0.499883	-0.108687	-1.46779
Cgl1927	hrpA	HrpA-like helicases		0.0492218		4.12306e-13	6.43779e-08		0.527815	-0.765926	0.396459
Cgl1928	Cgl1928	Predicted transcriptional regulator, consists of a Zn-ribbon and ATP-cone domains	0.000715074	5.66869e-05	3.41119e-18	1.66022e-06	3.43488e-09	-0.932129	-1.2136	-0.462903	0.675185	-2.14223
Cgl1929	Cgl1929	Hypothetical protein		1.65561e-05	9.14377e-20	0.00076122			-1.66317	-0.505454		-3.90528
Cgl1930	lexA	SOS-response transcriptional repressors (RecA-mediated autopeptidases)	4.84326e-05		0.000144468	4.53074e-15		-1.32318		-1.28436		-0.231413
Cgl1931	Cgl1931	Transcriptional regulators of sugar metabolism			4.72777e-14		0.000242452				-0.280111	-1.35215
Cgl1932	Cgl1932	Fructose-1-phosphate kinase and related fructose-6-phosphate kinase (PfkB)	0.00177934		9.99729e-09	0.00043975		0.647518		-0.295458		-0.683889
Cgl1933	ptsI	Phosphoenolpyruvate-protein kinase (PTS system EI component in bacteria)		0.0174459	8.11274e-15	1.10734e-14	4.31827e-17		-0.54652	1.32922	-1.63784	-1.19048
Cgl1934	Cgl1934	Transcriptional regulators of sugar metabolism	5.04427e-05	0.0322959	7.54083e-10	1.41061e-12	0.00152537	2.40829	1.0695	1.92971	-0.292411	-0.833246
Cgl1935	pfkB	Fructose-1-phosphate kinase and related fructose-6-phosphate kinase (PfkB)	9.61777e-05		5.44547e-11	1.33504e-16	6.74744e-10	2.71979		2.39282	-0.616451	0.724911
Cgl1936	ptsF	Phosphotransferase system, fructose-specific IIC component	0.0350741		3.09977e-13	2.91812e-17	2.86879e-10	1.2711		2.74033	-0.771884	1.14728
Cgl1937	ptsH	Hypothetical protein	0.000731664	0.00458735	2.37582e-09	8.67851e-09	0.0456362	-1.01018	0.825449	0.98361	-0.208134	-1.06027
Cgl1938	Cgl1938	Hypothetical protein			0.00171371	2.8585e-08				0.59877		-0.459702
Cgl1939	uraA	Xanthine/uracil permeases			2.57004e-11	0.0363002	0.000154147			-0.121902	0.3132	-1.22123
Cgl1940	Cgl1940	GTPases	0.00072838	9.97323e-05	1.13212e-19		9.35776e-09	0.723341	-0.887957		-0.530713	-2.31177
Cgl1941	Cgl1941	Hypothetical protein			1.91881e-13	2.47414e-09	0.00050196			-0.92112	0.355074	2.53359
Cgl1942	Cgl1942	Hypothetical protein	3.00994e-08	6.4522e-09	5.247e-08	0.000318637	0.000950473	-2.23912	-2.58936	0.376921	-0.32255	-0.69674
Cgl1943	dapF	Diaminopimelate epimerase			1.15336e-11	5.53967e-14	4.07267e-11			1.23717	0.854504	1.33893
Cgl1944	miaA	tRNA delta(2)-isopentenylpyrophosphate transferase	4.17747e-06	1.44965e-05		1.00801e-10		-1.39655	-1.24348	-0.999758
Cgl1945	Cgl1945	Hypothetical protein	3.70775e-05		1.46613e-09	4.32037e-11	2.18027e-05	-1.41592		-0.933057	0.384497	-0.9321
Cgl1946	#N/A	Hypothetical membrane protein	9.53316e-05		3.77349e-16	0.0112252	0.047704	-0.670798		0.173094	-0.133148	2.61322
Cgl1947	Cgl1947	Hypothetical protein	5.43858e-06		2.37434e-11		1.35749e-07	-1.15907			0.818695	3.20085
Cgl1948	Cgl1948	Hypothetical membrane protein	1.44224e-05	6.42772e-05	1.1943e-16	0.000698614	1.94248e-07	-1.07899	-0.946127	-0.27244	0.544323	-1.93698
Cgl1949	miaB	2-methylthioadenine synthetase	4.90275e-05		5.218e-08	0.0431166	2.59275e-05	1.21977		0.141088	0.37435	0.884518
Cgl1950	gluA	ABC-type transporter, ATPase component (glutamate)	0.000650683		1.20868e-22	1.11866e-05	1.90202e-19	-0.872797		-0.353798	-2.56889	-4.1724
Cgl1951	gluB	ABC-type transporter, periplasmic component (glutamate)	0.0228234		3.8443e-11	1.25207e-07	7.85857e-20	-0.597895		-0.446137	-2.49887	-0.922559
Cgl1952	gluC	ABC-type transporter, permease components (glutamate)			0.00575987	7.44901e-05	1.50376e-11			-0.495877	-1.6387	-0.58589
Cgl1953	gluD	ABC-type transporter, permease components (glutamate)	0.00176935		0.00998822	1.36644e-05	4.95008e-14	-0.919754		-0.445784	-1.76465	-0.38083
Cgl1954	recX	Uncharacterized BCR	0.0143305	0.00421981	1.01968e-05	3.10391e-07	0.000169032	-0.545592	-0.641528	1.08256	0.553768	1.42629
Cgl1955	recA	RecA/RadA recombinase	1.80831e-05		1.51125e-13	0.00050954		-0.992501		0.240704		-1.16602
Cgl1956	Cgl1956	Hypothetical protein	0.0142559		1.9107e-12	1.09735e-09	0.00231797	0.676476		1.11318	0.519577	-3.33519
Cgl1957	Cgl1957	Hypothetical protein			3.27935e-12	2.02111e-06				0.995271		-2.38587
Cgl1958	Cgl1958	Hypothetical membrane protein	0.015488		5.9839e-11		0.00487073	1.04293			-0.859266	-4.13618
Cgl1959	Cgl1959	ABC-type transporter, ATPase component			3.46348e-13	0.00289692				0.3848		-2.64752
Cgl1960	Cgl1960	ABC-type transporter, permease components			0.0122672	3.47609e-06	0.00118112			0.578754	-0.356446	-0.542874
Cgl1961	Cgl1961	Phage shock protein A (IM30), suppresses sigma54-dependent transcription			1.10301e-05	1.40981e-06	9.21502e-05			0.685717	-0.47284	-0.622662
Cgl1962	Cgl1962	Predicted transcriptional regulators			1.19518e-18	0.000325141	1.87797e-07			0.325988	0.639999	-2.7779
Cgl1963	Cgl1963	Uncharacterized protein (competence- and mitomycin-induced)		0.0498203					-0.459995
Cgl1964	pgsA2	Phosphatidylglycerophosphate synthase			4.43288e-06	0.0232155	0.000126767			0.236017	0.458543	-0.776807
Cgl1965	Cgl1965	Hypothetical protein	0.000165889		0.00460344	0.0120235	5.12532e-07	-1.33485		0.296376	-0.717517	0.579227
Cgl1966	Cgl1966	Hypothetical protein			1.43725e-09							-3.42285
Cgl1967	terC	Membrane protein TerC, possibly involved in tellurium resistance	0.0224312	1.74928e-05	3.98081e-12	2.88225e-10	3.8306e-09	0.488742	1.20595	0.621357	-0.535365	-0.796388
Cgl1968	ftsK	DNA segregation ATPase FtsK/SpoIIIE and related proteins			8.68675e-19	1.07075e-09	3.49448e-14			0.507959	0.953583	1.79677
Cgl1969	Cgl1969	Hypothetical protein		0.00119718	0.0025441	1.46368e-12	0.011278		-0.87622	1.685	0.232947	0.411414
Cgl1970	Cgl1970	Predicted hydrolase of the metallo-beta-lactamase superfamily		0.0308062	6.73279e-05	6.10635e-09	4.22782e-07		0.505358	-0.478833	-0.365393	0.265081
Cgl1971	dapA	Dihydrodipicolinate synthase/N-acetylneuraminate lyase		0.0306122	3.43147e-17	1.49792e-07			0.567779	-0.501581		-1.88949
Cgl1972	thyX	Predicted alternative thymidylate synthase or 2,3-dihydrodipicolinate N-C6-lyase	0.0203921	0.0336745	2.01324e-10	1.87912e-07	4.1719e-11	-0.511383	-0.474014	0.674182	-1.11946	-1.68637
Cgl1973	dapB	Dihydrodipicolinate reductase	0.00415273		3.38398e-16	2.10964e-10	1.21883e-09	-0.479724		0.791856	-0.663324	-1.85816
Cgl1974	Cgl1974	Hypothetical protein		1.61251e-05	3.67065e-11	6.33784e-05	0.00512192		-1.37159	-0.476067	-0.264769	-1.15026
Cgl1975	Cgl1975	Polyribonucleotide nucleotidyltransferase (polynucleotide phosphorylase)	0.00102531		0.000202437	3.78195e-13	0.00936699	-0.907125		-0.798158	-0.134918	0.229167
Cgl1976	rpsO	Ribosomal protein S15P/S13E	0.0165804		6.36851e-18	0.000476053	1.10034e-12	0.682799		-0.228692	-0.978127	2.63254
Cgl1977	Cgl1977	Inosine-uridine nucleoside N-ribohydrolase	0.00196102		2.22064e-08	4.71654e-07	1.7903e-05	-0.701252		-0.403475	-0.320963	1.21844
Cgl1978	ribF	FAD synthase	0.0404648	0.00239362	6.60375e-09	1.35133e-11		-0.41401	-0.646998	-0.75309		0.789155
Cgl1979	truB	Pseudouridine synthase	0.022345		5.07403e-11	0.000144348	1.16166e-07	0.43966		0.339055	0.705809	2.0503
Cgl1980	pptA	Phosphopantetheinyl transferase component of siderophore synthetase			5.70931e-12	8.53533e-10	0.00754354			0.674433	-0.170629	1.45327
Cgl1981	Cgl1981	Hypothetical protein			7.88489e-08	8.33241e-12				1.06893		0.938212
Cgl1982	dinF	Na+-driven multidrug efflux pump	0.000724399	0.00228769	8.47789e-06	0.0152557		0.812073	0.759155	0.210874		0.712767
Cgl1983	Cgl1983	Exopolyphosphatase-related proteins			4.69732e-10		3.05284e-09				-0.966989	-1.23463
Cgl1984	rbfA	Ribosome-binding factor A			5.46474e-14		7.26981e-11				-1.26049	-2.14729
Cgl1985	infB	Translation initiation factor 2 (GTPase)		0.000640843	0.000415897	7.6652e-13	1.82662e-13		1.06015	-0.984439	-1.10289	-0.245148
Cgl1986	Cgl1986	Predicted nucleic-acid-binding protein implicated in transcription termination			1.09123e-20	1.10807e-10	1.09827e-10			-0.668609	-0.676702	-2.42549
Cgl1987	nusA	Transcription terminator	0.00189528	0.00618953	1.72846e-10	0.0443945	1.19232e-10	0.91775	0.797879	0.135656	-0.82232	1.17903
Cgl1988	Cgl1988	Hypothetical protein			6.10948e-06	2.74974e-05				0.585556		-1.01589
Cgl1989	Cgl1989	Uncharacterized BCR	0.00255026		0.0185149	0.0207323	0.00214762	-0.99293		-0.423787	-0.649052	1.05105
Cgl1990	Cgl1990	ABC-type transporter, periplasmic component	0.0378018	0.0170657	3.34611e-16	6.2858e-08	3.16731e-20	0.665065	0.79685	-0.680808	-4.23513	-3.28832
Cgl1991	Cgl1991	ABC-type transporter, permease components	7.12939e-05	0.000193776	4.02581e-09	3.26372e-10	4.42717e-20	1.45387	1.39912	-0.886952	-4.08738	-1.76596
Cgl1992	Cgl1992	ABC-type transporter, permease components	0.00120329	0.00430145	1.1581e-10	5.10158e-12	7.07327e-20	1.11817	0.962813	-1.23302	-4.0148	-1.76639
Cgl1993	Cgl1993	ABC-type transporter, duplicated ATPase component	0.00472744	0.00115268	5.13474e-13	5.088e-17	2.42205e-23	0.750126	0.898346	-1.64187	-4.28983	-1.52546
Cgl1994	proS	Prolyl-tRNA synthetase		0.00047034	9.19852e-15	2.17943e-09	8.88049e-05		0.83271	-0.592826	0.281996	1.57626
Cgl1995	Cgl1995	Uncharacterized BCR	0.000346597	0.00410421	2.80919e-09	2.35452e-06	2.48314e-05	1.11618	0.922035	0.494855	0.432492	1.86523
Cgl1996	Cgl1996	Mg-chelatase subunit ChlD		0.0141208	0.000154987	0.00649657			0.896088	0.231479		0.537495
Cgl1997	Cgl1997	Mg-chelatase subunit ChlI	0.00531686		0.0089552	6.40124e-07	4.4466e-05	0.516489		0.644631	-0.462924	-0.323885
Cgl1998	cobA	Uroporphyrinogen-III methylase	3.84689e-05		3.06952e-06	2.10191e-09	4.54798e-08	1.36761		0.682273	0.646817	-0.511779
Cgl1999	Cgl1999	Uncharacterized ACR		0.00217903	5.86708e-14	2.07802e-14	2.96954e-05		0.666587	1.95454	0.412963	2.06436
Cgl2000	Cgl2000	Hypothetical protein		0.00108645	5.22647e-05	1.14296e-13	0.000410913		0.82586	1.37447	-0.261809	0.502401
Cgl2001	mqo	Predicted dehydrogenase or malate:quinone oxidoreductase, malate dehydrogenase [acceptor			1.34419e-05	5.1346e-06	0.000364367			-0.328953	-0.229394	-0.343961
Cgl2002	Cgl2002	Hypothetical protein			2.86421e-09	2.46808e-10	7.79094e-10			0.980502	0.794458	0.966741
Cgl2003	gor	Dihydrolipoamide dehydrogenase/glutathione oxidoreductase and related enzymes	2.73415e-08	6.64568e-08			3.79374e-05	2.00558	1.94969		0.270946
Cgl2004	Cgl2004	Hypothetical membrane protein	1.99975e-05	7.23385e-06	7.55703e-16	6.70997e-13	7.75121e-15	-1.16914	-1.29933	-1.19352	-1.49104	-1.64032
Cgl2005	Cgl2005	Hypothetical membrane protein	7.34976e-05	0.0239443	0.00072743	9.83296e-09	1.25416e-11	-1.3278	-0.666144	-1.15338	-1.66912	0.473156
Cgl2006	Cgl2006	Hypothetical membrane protein			5.85289e-13		6.04384e-07				-0.524278	-1.40788
Cgl2007	map2	Methionine aminopeptidase			8.65423e-08	3.4056e-06	2.11532e-08			0.464158	0.659965	0.724682
Cgl2008	pbp	Cell division protein FtsI/penicillin-binding protein 2	0.0125871	2.23857e-05	1.4457e-07	6.13225e-11	4.31098e-06	-0.471831	-0.969251	0.787811	-0.350204	0.669797
Cgl2009	Cgl2009	Two-component system, response regulators consisting of a CheY-like receiver domain and a HTH DNA-binding domain	0.000589402		1.14295e-05	1.13468e-12		1.06531		1.6447		0.768697
Cgl2010	Cgl2010	Two-component system, sensory transduction histidine kinases	6.93731e-06		1.73434e-09	2.97835e-14	0.00501653	1.54563		1.82373	0.223032	0.939785
Cgl2011	Cgl2011	ABC-type transporter, permease components	5.0009e-09	3.5799e-05	4.4791e-15	3.00877e-13	5.68364e-10	2.65767	1.41375	1.54324	1.41209	-2.13995
Cgl2012	Cgl2012	ABC-type transporter, ATPase component	0.0119941		0.00627031			1.1843				-0.926962
Cgl2013	#N/A	Hypothetical protein	0.0448074		3.42064e-16			0.687485				-3.75493
Cgl2014	ispG	Essential bacterial protein, involved in density-dependent regulation of peptidoglycan biosynthesis		0.000859151	0.00501323		2.20301e-09		0.765634		0.584294	-0.183551
Cgl2015	Cgl2015	Predicted membrane-associated Zn-dependent proteases 1			3.14031e-05	2.76883e-09	2.13167e-05			0.517603	0.290938	-0.339211
Cgl2016	dxr	1-deoxy-D-xylulose 5-phosphate reductoisomerase		0.000138553					-0.975382
Cgl2017	Cgl2017	Hypothetical membrane protein	2.41257e-09	4.41275e-09	8.83382e-05	1.3057e-08	0.000431814	-1.87545	-1.84759	-1.14084	-0.527007	-0.83256
Cgl2018	Cgl2018	ABC-type transporter, permease components		0.000351963	5.71811e-11	5.12268e-11	0.00225404		-1.18285	1.41471	-0.338426	2.02159
Cgl2019	Cgl2019	ABC-type transporter, ATPase component	0.0165389	0.00256626		3.16411e-09	5.16483e-06	0.551924	-0.771891	1.39594	-0.747518
Cgl2020	Cgl2020	Predicted Fe-S-cluster redox enzyme	0.000158572	1.12444e-05		2.74584e-08	1.63322e-07	1.07439	1.412	-0.46524	0.437184
Cgl2021	Cgl2021	Hypothetical membrane protein	0.00170994	3.69201e-06	0.00365369	0.000499156	0.0171591	0.818407	1.5661	0.30074	0.18148	0.323867
Cgl2022	cdsA	CDP-diglyceride synthetase	0.000128616	0.000560094			7.15373e-11	-0.878251	-0.759923		-0.969577
Cgl2023	frr	Ribosome recycling factor	0.00819383		1.72824e-10	0.0139323	0.000746471	-0.521632		-0.216802	-0.306374	1.15065
Cgl2024	pyrH	Uridylate kinase		0.0375583	1.01394e-10	0.00626089	5.82054e-08		0.462509	-0.134561	-0.37184	-0.630664
Cgl2025	tsf	Translation elongation factor Ts	0.000323433	0.0189342	4.80321e-17	4.84034e-08	1.86029e-11	-1.25317	0.776309	-0.512325	-0.850218	2.19403
Cgl2026	rpsB	Ribosomal protein S2	0.00862903		2.55492e-11	6.9932e-12	4.34873e-15	-0.867937		-0.798712	-1.27602	0.788958
Cgl2027	Cgl2027	Membrane proteins related to metalloendopeptidases		0.000427768		0.000253033			-1.12392	0.603193
Cgl2028	xerC	Integrase		5.82345e-06	1.61329e-09	0.0205356	5.23696e-06		-1.06167	0.296416	0.78235	2.53077
Cgl2029	Cgl2029	Predicted Rossmann-fold nucleotide-binding protein involved in DNA uptake		0.0264477	0.000174638				1.13111			-1.34828
Cgl2030	Cgl2030	Predicted ATPase with chaperone activity		0.0189987	2.14752e-08				1.23303			-2.49556
Cgl2031	Cgl2031	Predicted endonuclease distantly related to archaeal Holliday junction resolvase			8.02239e-10	0.00126618				1.42218		-6.04901
Cgl2032	Cgl2032	Hypothetical protein	0.00470296	4.87087e-05	0.000875827		0.0022982	-0.801653	-1.35361		0.637469	1.56149
Cgl2034	lepB	Signal peptidase I			8.93579e-16		0.000436123				-0.296917	-2.07179
Cgl2035	Cgl2035	ABC-type Fe3+-siderophores transport systems, periplasmic components	0.0036498	0.0082872	2.44975e-14	1.44479e-13	7.17604e-09	0.860631	0.777749	-1.84985	-1.40228	-2.46706
Cgl2036	#N/A	Hypothetical protein	0.0296944		4.26228e-05	0.00239029	0.0175121	0.860294		-0.764735	-0.812374	-1.50153
Cgl2037	rplS	Ribosomal protein L19		0.000687898		2.47868e-09	6.68071e-13		1.0672	-0.620769	-1.05818
Cgl2038	thiE	Thiamine monophosphate synthase	1.62518e-05	0.00421981	3.18692e-15	2.12402e-08	1.10632e-18	2.2677	-1.08221	1.06121	-3.78273	1.82532
Cgl2039	thiO	Glycine/D-amino acid oxidases (deaminating)	1.42115e-05	0.000775946	4.68569e-21		4.66914e-22	2.19722	-1.35962		-3.91471	3.51253
Cgl2040	thiS	Sulfur transfer protein involved in thiamine biosynthesis	0.00557715	0.036335	8.62693e-11		1.9278e-12	2.57314	-1.42458		-4.45359	4.69784
Cgl2041	thiG	Uncharacterized enzyme of thiazol biosynthesis	0.000319419	0.0193888	6.12084e-17	0.00534316	6.38895e-19	2.08316	-0.968367	-0.354367	-4.10012	5.06089
Cgl2042	thiF	Dinucleotide-utilizing enzymes involved in molybdopterin and thiamine biosynthesis family 2			1.10709e-15	0.000933866	1.45415e-14			0.41012	-2.41036	4.97301
Cgl2043	Cgl2043	Predicted RNA binding protein, contains S1 domain		9.89337e-05	4.32256e-19	5.53967e-14	3.38108e-08		1.16886	1.22653	0.531844	3.77464
Cgl2044	Cgl2044	Transcriptional regulators	1.21217e-05	0.00115406	1.55495e-05	3.19697e-07	0.0188476	1.53342	1.08141	1.082	0.470436	-1.02064
Cgl2045	Cgl2045	Di- and tricarboxylate transporters	8.72609e-05	4.05124e-05	1.5632e-12	8.17318e-05	9.65468e-06	1.57874	2.00439	0.881545	1.1787	-2.71518
Cgl2046	pcaB2	Adenylosuccinate lyase	0.000462397	0.00715579	2.28782e-12		1.05194e-05	1.13741	0.880889		1.50981	-2.85319
Cgl2047	#N/A	Hypothetical protein			8.57689e-13							-3.11609
Cgl2048	Cgl2048	Hypothetical protein			2.90681e-19	0.000294255	0.0443973			0.348439	-0.17531	-2.55439
Cgl2049	Cgl2049	Hypothetical membrane protein		0.0228288	8.77138e-10	0.00277063			-0.51799	0.299118		2.60949
Cgl2050	trmD	tRNA-(guanine-N1)-methyltransferase			0.039305		0.0376204				0.176563	0.239964
Cgl2051	Cgl2051	Hypothetical protein					0.019277				1.61968
Cgl2052	rimM	RimM protein, required for 16S rRNA processing			2.52283e-07		1.42667e-09				0.995291	-0.802626
Cgl2053	Cgl2053	Uncharacterized ACR, double-stranded beta-helix domain			0.000326826	8.33097e-11	0.0259027			1.43438	0.281802	-0.673204
Cgl2054	rpsP	Ribosomal protein S16	0.0207775	2.29249e-05	6.58875e-18		5.45133e-08	0.717412	1.62051		-0.689369	3.80103
Cgl2055	Cgl2055	Ankyrin repeat proteins	0.0423984	0.000597341	1.7888e-18	0.0177151	1.55311e-14	0.484563	0.96072	-0.182996	2.16994	-2.64319
Cgl2056	Cgl2056	ABC-type transporter, permease components	0.000402445		2.31922e-08	1.22265e-05	3.63647e-06	1.01238		-0.392747	0.775705	-1.26905
Cgl2057	Cgl2057	ABC-type transporter, ATPase component				0.00075623				0.563744
Cgl2058	srp	Signal recognition particle GTPase	0.0461505		3.44628e-07	9.64236e-07	0.00197195	-0.427557		-0.372677	-0.191365	0.440448
Cgl2059	glnD	UTP:GlnB (protein PII) uridylyltransferase	0.00072838	1.64502e-05	2.11878e-13	8.45014e-08	9.78949e-08	0.877844	1.32151	0.592785	0.503931	2.19532
Cgl2060	glnK	Nitrogen regulatory protein PII	0.00318589	1.81481e-05	1.0758e-07	1.92527e-07		0.69676	1.32592	0.696807		1.07859
Cgl2061	amtB	Ammonia permeases			1.90199e-05		6.37827e-05				0.501966	-0.548754
Cgl2062	ftsY	Signal recognition particle GTPase	3.14046e-05	1.9967e-07		2.2758e-09	9.78699e-11	-1.0955	-1.67785	-0.652874	-0.789888
Cgl2063	#N/A	Hypothetical protein	0.00587303			0.0170949		-0.946156		-0.37878
[truncated: 1,024 more rows]

## Sheet: Table S3
Table S3. KEGG pathway enrichment of transcriptional responses to low-pH stress.
sustain_KEGG_1 h											sustain_KEGG_8 h											sustain_KEGG_18 h											acute_KEGG_1 h										acute_KEGG_4 h
	ID	Description	GeneRatio	BgRatio	FoldEnrichment	pvalue	p.adjust	qvalue	geneID	Count		ID	Description	GeneRatio	BgRatio	FoldEnrichment	pvalue	p.adjust	qvalue	geneID	Count		ID	Description	GeneRatio	BgRatio	FoldEnrichment	pvalue	p.adjust	qvalue	geneID	Count		ID	Description	GeneRatio	BgRatio	pvalue	p.adjust	qvalue	geneID	Count		ID	Description	GeneRatio	BgRatio	pvalue	p.adjust
ko00190	ko00190	Oxidative phosphorylation	16/308	25/1419	2.94857	5.12e-06	0.00040412	0.000382312	Cgl2191/Cgl1206/Cgl2189/Cgl2190/Cgl1210/Cgl0372/Cgl0371/Cgl1207/Cgl2192/Cgl0370/Cgl1208/Cgl1213/Cgl2195/Cgl1212/Cgl1211/Cgl1209	16	ko02000	ko02000	Transporters	95/269	256/1419	1.95755	1.51508e-14	1.16661e-12	1.16422e-12	Cgl1080/Cgl2628/Cgl1993/Cgl1079/Cgl2629/Cgl1163/Cgl0810/Cgl2251/Cgl1360/Cgl1078/Cgl2630/Cgl1990/Cgl2461/Cgl2250/Cgl1991/Cgl1992/Cgl1951/Cgl2249/Cgl1950/Cgl0428/Cgl0811/Cgl1281/Cgl0027/Cgl0833/Cgl1933/Cgl2459/Cgl0813/Cgl2642/Cgl1082/Cgl2377/Cgl2460/Cgl2908/Cgl0427/Cgl1270/Cgl0952/Cgl0225/Cgl0533/Cgl1148/Cgl0028/Cgl2729/Cgl0727/Cgl0029/Cgl1147/Cgl1953/Cgl0336/Cgl0953/Cgl0440/Cgl1567/Cgl3038/Cgl2463…	95	ko99976	ko99976	Replication and repair	18/837	23/1419	1.32679	0.0428775	0.984545	0.984545	Cgl1015/Cgl1837/Cgl2496/Cgl1500/Cgl1693/Cgl2705/Cgl2704/Cgl2845/Cgl0182/Cgl1739/Cgl1688/Cgl1633/Cgl2031/Cgl1834/Cgl1520/Cgl2212/Cgl0239/Cgl2029	18	ko00010	ko00010	Glycolysis / Gluconeogenesis	18/417	29/1419	0.000225578	0.0125548	0.0109865	Cgl2796/Cgl2863/Cgl1019/Cgl0974/Cgl2910/Cgl2911/Cgl2668/Cgl1588/Cgl0402/Cgl2770/Cgl1586/Cgl1587/Cgl2248/Cgl0851/Cgl2207/Cgl1250/Cgl0222/Cgl2807	18	ko00362	ko00362	Benzoate degradation	16/366	23/1419	1.13137e-05	0.000927724
ko00650	ko00650	Butanoate metabolism	9/308	14/1419	2.96173	0.000679854	0.0268542	0.0254051	Cgl2390/Cgl2389/Cgl0372/Cgl2392/Cgl0371/Cgl0370/Cgl2674/Cgl0051/Cgl2713	9	ko02010	ko02010	ABC transporters	26/269	69/1419	1.98772	0.000146365	0.00563506	0.0056235	Cgl1080/Cgl1993/Cgl1990/Cgl1991/Cgl1992/Cgl1951/Cgl1950/Cgl0428/Cgl2377/Cgl0427/Cgl0533/Cgl1148/Cgl0727/Cgl1147/Cgl1953/Cgl2463/Cgl0802/Cgl0214/Cgl0637/Cgl1952/Cgl2011/Cgl0426/Cgl0213/Cgl1460/Cgl1461/Cgl1221	26	ko00030	ko00030	Pentose phosphate pathway	14/837	18/1419	1.3186	0.0791423	0.984545	0.984545	Cgl1576/Cgl1366/Cgl2325/Cgl1452/Cgl1578/Cgl0851/Cgl1250/Cgl1019/Cgl2541/Cgl1575/Cgl0942/Cgl1574/Cgl2423/Cgl0383	14	ko03110	ko03110	Chaperones and folding catalysts	13/417	19/1419	0.000452697	0.0125548	0.0109865	Cgl2780/Cgl2798/Cgl2799/Cgl2800/Cgl2716/Cgl2678/Cgl0598/Cgl0597/Cgl2123/Cgl2290/Cgl2976/Cgl1206/Cgl0034	13	ko00650	ko00650	Butanoate metabolism	9/366	14/1419	0.00259766	0.0905357
ko00920	ko00920	Sulfur metabolism	11/308	20/1419	2.53393	0.00107252	0.0282431	0.026719	Cgl2816/Cgl2817/Cgl2562/Cgl2815/Cgl2814/Cgl2446/Cgl2563/Cgl1220/Cgl0839/Cgl0652/Cgl2786	11	ko00730	ko00730	Thiamine metabolism	8/269	13/1419	3.24621	0.000805873	0.0206841	0.0206417	Cgl1305/Cgl2039/Cgl1463/Cgl1464/Cgl2041/Cgl2038/Cgl1067/Cgl2457	8	ko03010	ko03010	Ribosome	36/837	52/1419	1.1737	0.0812823	0.984545	0.984545	Cgl0485/Cgl0566/Cgl0504/Cgl0872/Cgl0562/Cgl0542/Cgl0486/Cgl0538/Cgl0476/Cgl0514/Cgl0939/Cgl0516/Cgl0563/Cgl0477/Cgl0866/Cgl1976/Cgl2054/Cgl0523/Cgl0582/Cgl0561/Cgl0539/Cgl0515/Cgl0867/Cgl0507/Cgl0869/Cgl0510/Cgl0494/Cgl0540/Cgl0873/Cgl0522/Cgl0868/Cgl0513/Cgl0511/Cgl1380/Cgl1379/Cgl2343	36	ko02000	ko02000	Transporters	98/417	256/1419	0.000453789	0.0125548	0.0109865	Cgl2777/Cgl1562/Cgl1281/Cgl1473/Cgl2114/Cgl2011/Cgl1436/Cgl1190/Cgl0727/Cgl2298/Cgl2572/Cgl2410/Cgl1434/Cgl0428/Cgl1270/Cgl0214/Cgl2729/Cgl2320/Cgl2731/Cgl1470/Cgl1130/Cgl0064/Cgl2458/Cgl1524/Cgl2734/Cgl1525/Cgl1227/Cgl1076/Cgl0390/Cgl2613/Cgl2113/Cgl2595/Cgl1189/Cgl2463/Cgl0670/Cgl0213/Cgl1433/Cgl2929/Cgl0427/Cgl2747/Cgl2730/Cgl2733/Cgl0803/Cgl2461/Cgl2955/Cgl1186/Cgl2282/Cgl1420/Cgl3066/Cgl0850…	98	ko00290	ko00290	Valine, leucine and isoleucine biosynthesis	8/366	12/1419	0.00331228	0.0905357
ko02000	ko02000	Transporters	73/308	256/1419	1.31376	0.00275763	0.0544632	0.0515241	Cgl0810/Cgl2642/Cgl0811/Cgl2436/Cgl0225/Cgl2439/Cgl1270/Cgl0532/Cgl1281/Cgl0533/Cgl0813/Cgl2438/Cgl1936/Cgl2437/Cgl0531/Cgl1993/Cgl0637/Cgl2729/Cgl0803/Cgl1434/Cgl1130/Cgl1436/Cgl3075/Cgl1933/Cgl0824/Cgl1107/Cgl1262/Cgl0440/Cgl2730/Cgl2035/Cgl0802/Cgl2731/Cgl2628/Cgl2011/Cgl0669/Cgl0391/Cgl0965/Cgl2410/Cgl1433/Cgl0777/Cgl1992/Cgl0667/Cgl1190/Cgl0729/Cgl1071/Cgl0952/Cgl2613/Cgl2993/Cgl0947/Cgl0336…	73	ko00640	ko00640	Propanoate metabolism	10/269	20/1419	2.63755	0.00156707	0.0301661	0.0301042	Cgl2753/Cgl2752/Cgl2566/Cgl1529/Cgl2565/Cgl1530/Cgl0659/Cgl0658/Cgl0657/Cgl0160	10	ko03011	ko03011	Ribosome	36/837	52/1419	1.1737	0.0812823	0.984545	0.984545	Cgl0485/Cgl0566/Cgl0504/Cgl0872/Cgl0562/Cgl0542/Cgl0486/Cgl0538/Cgl0476/Cgl0514/Cgl0939/Cgl0516/Cgl0563/Cgl0477/Cgl0866/Cgl1976/Cgl2054/Cgl0523/Cgl0582/Cgl0561/Cgl0539/Cgl0515/Cgl0867/Cgl0507/Cgl0869/Cgl0510/Cgl0494/Cgl0540/Cgl0873/Cgl0522/Cgl0868/Cgl0513/Cgl0511/Cgl1380/Cgl1379/Cgl2343	36	ko00362	ko00362	Benzoate degradation	14/417	23/1419	0.00153942	0.0319429	0.0279526	Cgl2392/Cgl2393/Cgl2396/Cgl2395/Cgl1077/Cgl2398/Cgl2397/Cgl2407/Cgl2046/Cgl3026/Cgl2405/Cgl1049/Cgl1158/Cgl2404	14	ko99976	ko99976	Replication and repair	12/366	23/1419	0.00572253	0.117312
ko04147	ko04147	Exosome	16/308	45/1419	1.6381	0.0215673	0.340764	0.322375	Cgl1400/Cgl2392/Cgl1401/Cgl2716/Cgl1231/Cgl1576/Cgl2679/Cgl1587/Cgl0937/Cgl0598/Cgl1586/Cgl2800/Cgl2910/Cgl0974/Cgl0465/Cgl0650	16	ko04122	ko04122	Sulfur relay system	5/269	12/1419	2.19796	0.0587102	0.904138	0.902284	Cgl1424/Cgl1067/Cgl2042/Cgl2040/Cgl1197	5	ko00230	ko00230	Purine metabolism	34/837	49/1419	1.17636	0.0856316	0.984545	0.984545	Cgl2814/Cgl0328/Cgl2815/Cgl2588/Cgl0023/Cgl2530/Cgl1606/Cgl0086/Cgl2679/Cgl0095/Cgl1670/Cgl2583/Cgl2766/Cgl2541/Cgl2597/Cgl0603/Cgl2589/Cgl0942/Cgl1542/Cgl2835/Cgl0311/Cgl0711/Cgl0607/Cgl2273/Cgl2525/Cgl2598/Cgl0860/Cgl0085/Cgl0714/Cgl2500/Cgl1977/Cgl2590/Cgl2370/Cgl2697	34	ko00640	ko00640	Propanoate metabolism	12/417	20/1419	0.00401375	0.0574373	0.0502622	Cgl0700/Cgl0694/Cgl1529/Cgl2538/Cgl2566/Cgl1530/Cgl0695/Cgl2911/Cgl2565/Cgl0696/Cgl0659/Cgl0658	12	ko02000	ko02000	Transporters	81/366	256/1419	0.0121197	0.198763
ko00220	ko00220	Arginine biosynthesis	7/308	16/1419	2.01562	0.039471	0.422311	0.399521	Cgl1400/Cgl1401/Cgl1397/Cgl1398/Cgl1396/Cgl1395/Cgl1394	7	ko00561	ko00561	Glycerolipid metabolism	4/269	10/1419	2.11004	0.102485	0.999757	0.997707	Cgl0080/Cgl2668/Cgl2890/Cgl1481	4	ko00350	ko00350	Tyrosine metabolism	9/837	11/1419	1.3871	0.105074	0.984545	0.984545	Cgl2101/Cgl0480/Cgl2713/Cgl3022/Cgl0051/Cgl3021/Cgl0422/Cgl3023/Cgl0222	9	ko00190	ko00190	Oxidative phosphorylation	14/417	25/1419	0.00454422	0.0574373	0.0502622	Cgl2191/Cgl2190/Cgl2192/Cgl0370/Cgl2189/Cgl0371/Cgl0372/Cgl2195/Cgl1206/Cgl1212/Cgl2523/Cgl1209/Cgl1210/Cgl1211	14
ko00051	ko00051	Fructose and mannose metabolism	6/308	13/1419	2.12637	0.0427657	0.422311	0.399521	Cgl1936/Cgl1935/Cgl2770/Cgl0109/Cgl1586/Cgl2423	6	ko00020	ko00020	Citrate cycle (TCA cycle)	6/269	18/1419	1.75836	0.107339	0.999757	0.997707	Cgl2566/Cgl2565/Cgl0689/Cgl2569/Cgl0372/Cgl0370	6	ko01004	ko01004	Lipid biosynthesis proteins	9/837	11/1419	1.3871	0.105074	0.984545	0.984545	Cgl0836/Cgl2495/Cgl2871/Cgl0719/Cgl1198/Cgl2872/Cgl0284/Cgl0400/Cgl1664	9	ko00020	ko00020	Citrate cycle (TCA cycle)	11/417	18/1419	0.00484411	0.0574373	0.0502622	Cgl0370/Cgl2863/Cgl0371/Cgl2566/Cgl0372/Cgl1010/Cgl2565/Cgl2248/Cgl0664/Cgl2380/Cgl2207	11
ko00562	ko00562	Inositol phosphate metabolism	6/308	13/1419	2.12637	0.0427657	0.422311	0.399521	Cgl1586/Cgl1909/Cgl0161/Cgl0162/Cgl0164/Cgl0163	6	ko00650	ko00650	Butanoate metabolism	5/269	14/1419	1.88396	0.107395	0.999757	0.997707	Cgl2674/Cgl2569/Cgl0372/Cgl0370/Cgl0051	5	ko00920	ko00920	Sulfur metabolism	15/837	20/1419	1.27151	0.106039	0.984545	0.984545	Cgl2814/Cgl2816/Cgl2817/Cgl1223/Cgl2815/Cgl0839/Cgl1222/Cgl1221/Cgl1220/Cgl1424/Cgl0652/Cgl2446/Cgl0845/Cgl1983/Cgl1018	15	ko00910	ko00910	Nitrogen metabolism	8/417	12/1419	0.00803549	0.0833682	0.0729538	Cgl0184/Cgl1190/Cgl1189/Cgl0185/Cgl1186/Cgl2079/Cgl1188/Cgl1277	8
ko00030	ko00030	Pentose phosphate pathway	7/308	18/1419	1.79167	0.0738468	0.609279	0.5764	Cgl1576/Cgl2485/Cgl2770/Cgl1366/Cgl2541/Cgl2423/Cgl1575	7	ko00362	ko00362	Benzoate degradation	7/269	23/1419	1.60546	0.127515	0.999757	0.997707	Cgl2402/Cgl2397/Cgl2398/Cgl1077/Cgl2396/Cgl2395/Cgl2046	7	ko03021	ko03021	Transcription machinery	13/837	17/1419	1.29644	0.10797	0.984545	0.984545	Cgl0564/Cgl0489/Cgl1120/Cgl1618/Cgl0767/Cgl0816/Cgl1605/Cgl0254/Cgl0600/Cgl0986/Cgl1987/Cgl3089/Cgl1199	13	ko00620	ko00620	Pyruvate metabolism	16/417	33/1419	0.014938	0.137761	0.120552	Cgl2392/Cgl2796/Cgl0700/Cgl2610/Cgl2863/Cgl1010/Cgl2910/Cgl2911/Cgl2668/Cgl2066/Cgl1585/Cgl2248/Cgl2380/Cgl2207/Cgl0222/Cgl2807	16
ko00010	ko00010	Glycolysis / Gluconeogenesis	10/308	29/1419	1.58867	0.077124	0.609279	0.5764	Cgl2863/Cgl1587/Cgl0937/Cgl2770/Cgl2328/Cgl1910/Cgl1586/Cgl2541/Cgl2910/Cgl0974	10	ko02020	ko02020	Two-component system	9/269	32/1419	1.48362	0.134683	0.999757	0.997707	Cgl0876/Cgl1150/Cgl0345/Cgl1149/Cgl2825/Cgl2595/Cgl2824/Cgl1716/Cgl2457	9	ko02000	ko02000	Transporters	160/837	256/1419	1.05959	0.116234	0.984545	0.984545	Cgl2978/Cgl1950/Cgl1223/Cgl2436/Cgl1080/Cgl1079/Cgl1562/Cgl2955/Cgl1163/Cgl0262/Cgl1078/Cgl0952/Cgl2437/Cgl1360/Cgl3036/Cgl2628/Cgl2439/Cgl0964/Cgl2438/Cgl2867/Cgl1222/Cgl0064/Cgl2131/Cgl3037/Cgl0636/Cgl1221/Cgl0031/Cgl2461/Cgl2282/Cgl3038/Cgl0668/Cgl3066/Cgl3088/Cgl0947/Cgl2642/Cgl1130/Cgl1990/Cgl0029/Cgl2459/Cgl0391/Cgl0777/Cgl0930/Cgl2868/Cgl0912/Cgl2011/Cgl0676/Cgl0200/Cgl0931/Cgl1510/Cgl0027…	160	ko00220	ko00220	Arginine biosynthesis	9/417	16/1419	0.0218	0.18094	0.158337	Cgl1394/Cgl1396/Cgl1397/Cgl1395/Cgl1398/Cgl1400/Cgl1401/Cgl2740/Cgl2079	9
ko99980	ko99980	Enzymes with EC numbers	20/308	69/1419	1.3354	0.0906186	0.632532	0.598398	Cgl2818/Cgl0319/Cgl2359/Cgl2754/Cgl1133/Cgl1325/Cgl3011/Cgl1999/Cgl2838/Cgl2526/Cgl0573/Cgl0831/Cgl2576/Cgl1479/Cgl1261/Cgl0108/Cgl2677/Cgl1086/Cgl1264/Cgl2471	20	ko02024	ko02024	Quorum sensing	10/269	37/1419	1.4257	0.145712	0.999757	0.997707	Cgl1993/Cgl1990/Cgl1991/Cgl1992/Cgl2377/Cgl2178/Cgl3029/Cgl2655/Cgl2653/Cgl2654	10	ko00730	ko00730	Thiamine metabolism	10/837	13/1419	1.30411	0.149409	0.984545	0.984545	Cgl1067/Cgl2039/Cgl1305/Cgl1463/Cgl2041/Cgl1232/Cgl2038/Cgl2457/Cgl1323/Cgl1464	10	ko02020	ko02020	Two-component system	15/417	32/1419	0.0259114	0.190196	0.166436	Cgl2392/Cgl0345/Cgl0876/Cgl0404/Cgl1187/Cgl0403/Cgl2595/Cgl0001/Cgl1189/Cgl0874/Cgl1186/Cgl1188/Cgl2240/Cgl2265/Cgl2457	15
ko00910	ko00910	Nitrogen metabolism	5/308	12/1419	1.91964	0.0964965	0.632532	0.598398	Cgl0184/Cgl0936/Cgl1190/Cgl0185/Cgl1277	5	ko00190	ko00190	Oxidative phosphorylation	7/269	25/1419	1.47703	0.179332	0.999757	0.997707	Cgl2191/Cgl2195/Cgl1150/Cgl1149/Cgl2192/Cgl0372/Cgl0370	7	ko03410	ko03410	Base excision repair	10/837	13/1419	1.30411	0.149409	0.984545	0.984545	Cgl2837/Cgl1353/Cgl1737/Cgl0671/Cgl2741/Cgl2671/Cgl1244/Cgl0116/Cgl1324/Cgl0847	10	ko02010	ko02010	ABC transporters	28/417	69/1419	0.0274982	0.190196	0.166436	Cgl2011/Cgl0727/Cgl2572/Cgl0428/Cgl0214/Cgl2463/Cgl0213/Cgl0427/Cgl0803/Cgl1420/Cgl1221/Cgl2574/Cgl0426/Cgl1991/Cgl2573/Cgl1459/Cgl2056/Cgl0931/Cgl1992/Cgl1458/Cgl0038/Cgl1277/Cgl1460/Cgl2012/Cgl1958/Cgl1080/Cgl1461/Cgl1222	28
ko00362	ko00362	Benzoate degradation	8/308	23/1419	1.60248	0.104087	0.632532	0.598398	Cgl2392/Cgl2393/Cgl1077/Cgl2398/Cgl2402/Cgl1160/Cgl3056/Cgl2406	8	ko00280	ko00280	Valine, leucine and isoleucine degradation	4/269	13/1419	1.62311	0.220559	0.999757	0.997707	Cgl1529/Cgl1530/Cgl2668/Cgl0160	4	ko03420	ko03420	Nucleotide excision repair	8/837	10/1419	1.35627	0.150577	0.984545	0.984545	Cgl0779/Cgl0963/Cgl1353/Cgl0776/Cgl0816/Cgl0854/Cgl1592/Cgl1244	8
ko00250	ko00250	Alanine, aspartate and glutamate metabolism	8/308	24/1419	1.53571	0.12806	0.653504	0.618239	Cgl1400/Cgl1401/Cgl0184/Cgl0099/Cgl1609/Cgl0051/Cgl2713/Cgl0185	8	ko99977	ko99977	Transport	4/269	13/1419	1.62311	0.220559	0.999757	0.997707	Cgl2327/Cgl0206/Cgl0067/Cgl2045	4	ko00760	ko00760	Nicotinate and nicotinamide metabolism	13/837	18/1419	1.22441	0.182921	0.999828	0.999828	Cgl0328/Cgl1068/Cgl0023/Cgl1069/Cgl2517/Cgl0778/Cgl0480/Cgl1413/Cgl2713/Cgl2835/Cgl0644/Cgl0051/Cgl1977	13
ko03018	ko03018	RNA degradation	5/308	13/1419	1.77198	0.130078	0.653504	0.618239	Cgl2716/Cgl0598/Cgl2800/Cgl1156/Cgl0974	5	ko00620	ko00620	Pyruvate metabolism	8/269	33/1419	1.27881	0.277879	0.999757	0.997707	Cgl2753/Cgl2752/Cgl2796/Cgl0689/Cgl2610/Cgl0248/Cgl2569/Cgl2668	8	ko00450	ko00450	Selenocompound metabolism	9/837	12/1419	1.27151	0.203309	0.999828	0.999828	Cgl1139/Cgl2814/Cgl1507/Cgl1561/Cgl2815/Cgl0693/Cgl2129/Cgl0893/Cgl2446	9
ko00270	ko00270	Cysteine and methionine metabolism	9/308	28/1419	1.48087	0.132355	0.653504	0.618239	Cgl2562/Cgl2446/Cgl0653/Cgl2563/Cgl1645/Cgl0839/Cgl0652/Cgl2802/Cgl2786	9	ko03110	ko03110	Chaperones and folding catalysts	5/269	19/1419	1.38818	0.283857	0.999757	0.997707	Cgl2716/Cgl0598/Cgl0597/Cgl1649/Cgl2123	5	ko00640	ko00640	Propanoate metabolism	14/837	20/1419	1.18674	0.219841	0.999828	0.999828	Cgl2566/Cgl2538/Cgl2565/Cgl1529/Cgl0707/Cgl0366/Cgl0658/Cgl0700/Cgl0694/Cgl0659/Cgl0657/Cgl2537/Cgl2911/Cgl2753	14
ko03019	ko03019	Messenger RNA biogenesis	6/308	18/1419	1.53571	0.176818	0.821683	0.777341	Cgl2716/Cgl0925/Cgl0598/Cgl2800/Cgl1156/Cgl0974	6	ko00860	ko00860	Porphyrin and chlorophyll metabolism	6/269	24/1419	1.31877	0.295285	0.999757	0.997707	Cgl0437/Cgl2227/Cgl1057/Cgl1899/Cgl2967/Cgl0236	6	ko03400	ko03400	DNA repair and recombination proteins	46/837	72/1419	1.08313	0.229054	0.999828	0.999828	Cgl2130/Cgl0564/Cgl1414/Cgl0489/Cgl2837/Cgl2144/Cgl2530/Cgl0242/Cgl1326/Cgl0779/Cgl1289/Cgl0963/Cgl1353/Cgl2665/Cgl0776/Cgl0816/Cgl0309/Cgl1737/Cgl2284/Cgl0025/Cgl0671/Cgl1605/Cgl1602/Cgl1955/Cgl0617/Cgl0854/Cgl1418/Cgl1024/Cgl1592/Cgl0638/Cgl0004/Cgl2519/Cgl2116/Cgl2741/Cgl2525/Cgl0312/Cgl1983/Cgl2671/Cgl1244/Cgl0144/Cgl0116/Cgl1324/Cgl2455/Cgl0847/Cgl1954/Cgl1153	46
ko00500	ko00500	Starch and sucrose metabolism	7/308	23/1419	1.40217	0.215267	0.944782	0.893798	Cgl2642/Cgl1116/Cgl2118/Cgl2125/Cgl2643/Cgl2303/Cgl2541	7	ko00450	ko00450	Selenocompound metabolism	3/269	12/1419	1.31877	0.404607	0.999757	0.997707	Cgl1139/Cgl2446/Cgl0693	3	ko03012	ko03012	Translation factors	10/837	14/1419	1.21096	0.25257	0.999828	0.999828	Cgl0497/Cgl2025/Cgl1619/Cgl1200/Cgl1378/Cgl0938/Cgl1201/Cgl2023/Cgl0929/Cgl0495	10
ko00052	ko00052	Galactose metabolism	4/308	12/1419	1.53571	0.251923	0.995094	0.941395	Cgl1921/Cgl1116/Cgl2643/Cgl2541	4	ko00910	ko00910	Nitrogen metabolism	3/269	12/1419	1.31877	0.404607	0.999757	0.997707	Cgl0184/Cgl0936/Cgl0185	3	ko03110	ko03110	Chaperones and folding catalysts	13/837	19/1419	1.15997	0.275526	0.999828	0.999828	Cgl2678/Cgl2696/Cgl2798/Cgl2799/Cgl2780/Cgl2387/Cgl2800/Cgl2976/Cgl0598/Cgl2123/Cgl2290/Cgl3091/Cgl1673	13
ko00450	ko00450	Selenocompound metabolism	4/308	12/1419	1.53571	0.251923	0.995094	0.941395	Cgl2815/Cgl2814/Cgl2446/Cgl2786	4	ko00300	ko00300	Lysine biosynthesis	4/269	17/1419	1.2412	0.407294	0.999757	0.997707	Cgl1183/Cgl1106/Cgl2646/Cgl0814	4	ko02024	ko02024	Quorum sensing	24/837	37/1419	1.09968	0.28777	0.999828	0.999828	Cgl1440/Cgl2436/Cgl2437/Cgl2439/Cgl2438/Cgl1990/Cgl0474/Cgl2653/Cgl0284/Cgl1993/Cgl3097/Cgl2377/Cgl3031/Cgl3029/Cgl1992/Cgl2323/Cgl0400/Cgl1991/Cgl2178/Cgl2322/Cgl2321/Cgl0990/Cgl1584/Cgl2654	24
ko01002	ko01002	Peptidases and inhibitors	9/308	33/1419	1.25649	0.275345	0.999998	0.946034	Cgl0876/Cgl2426/Cgl2596/Cgl1499/Cgl1930/Cgl0184/Cgl2187/Cgl0680/Cgl0155	9	ko00770	ko00770	Pantothenate and CoA biosynthesis	4/269	17/1419	1.2412	0.407294	0.999757	0.997707	Cgl0114/Cgl0113/Cgl0135/Cgl2668	4	ko00020	ko00020	Citrate cycle (TCA cycle)	12/837	18/1419	1.13023	0.340181	0.999828	0.999828	Cgl2566/Cgl2565/Cgl1129/Cgl0664/Cgl2248/Cgl0689/Cgl0366/Cgl2207/Cgl0829/Cgl2569/Cgl0370/Cgl1540	12
ko99977	ko99977	Transport	4/308	13/1419	1.41758	0.306076	0.999998	0.946034	Cgl1258/Cgl2211/Cgl0206/Cgl2327	4	ko00270	ko00270	Cysteine and methionine metabolism	6/269	28/1419	1.13038	0.44346	0.999757	0.997707	Cgl0839/Cgl1139/Cgl1424/Cgl2446/Cgl1603/Cgl1183	6	ko00362	ko00362	Benzoate degradation	15/837	23/1419	1.10566	0.349399	0.999828	0.999828	Cgl2402/Cgl1158/Cgl2046/Cgl2088/Cgl2407/Cgl2398/Cgl2397/Cgl0288/Cgl2404/Cgl1160/Cgl1077/Cgl2400/Cgl2406/Cgl2395/Cgl1049	15
ko00020	ko00020	Citrate cycle (TCA cycle)	5/308	18/1419	1.27976	0.349194	0.999998	0.946034	Cgl2863/Cgl0372/Cgl0371/Cgl0370/Cgl1540	5	ko00760	ko00760	Nicotinate and nicotinamide metabolism	4/269	18/1419	1.17224	0.453895	0.999757	0.997707	Cgl1068/Cgl1069/Cgl0051/Cgl0023	4	ko00400	ko00400	Phenylalanine, tyrosine and tryptophan biosynthesis	15/837	23/1419	1.10566	0.349399	0.999828	0.999828	Cgl2101/Cgl3033/Cgl3035/Cgl3032/Cgl1621/Cgl3034/Cgl3031/Cgl3029/Cgl1622/Cgl0764/Cgl1623/Cgl0226/Cgl2178/Cgl0853/Cgl0990	15
ko03110	ko03110	Chaperones and folding catalysts	5/308	19/1419	1.21241	0.397443	0.999998	0.946034	Cgl1206/Cgl2716/Cgl0598/Cgl0597/Cgl2800	5	ko03410	ko03410	Base excision repair	3/269	13/1419	1.21733	0.459821	0.999757	0.997707	Cgl2837/Cgl0847/Cgl0116	3	ko00480	ko00480	Glutathione metabolism	7/837	10/1419	1.18674	0.356565	0.999828	0.999828	Cgl2426/Cgl1576/Cgl1452/Cgl1004/Cgl0664/Cgl0954/Cgl2736	7
ko03036	ko03036	Chromosome and associated proteins	7/308	28/1419	1.15179	0.406718	0.999998	0.946034	Cgl0803/Cgl3096/Cgl0802/Cgl2152/Cgl2999/Cgl0975/Cgl0650	7	ko00630	ko00630	Glyoxylate and dicarboxylate metabolism	4/269	20/1419	1.05502	0.542892	0.999757	0.997707	Cgl1529/Cgl1530/Cgl2331/Cgl0255	4	ko99975	ko99975	Protein processing	7/837	10/1419	1.18674	0.356565	0.999828	0.999828	Cgl0441/Cgl0087/Cgl0804/Cgl0088/Cgl2414/Cgl0089/Cgl2030	7
ko02024	ko02024	Quorum sensing	9/308	37/1419	1.12066	0.411255	0.999998	0.946034	Cgl2436/Cgl2439/Cgl2438/Cgl2437/Cgl1993/Cgl1659/Cgl1992/Cgl1071/Cgl3031	9	ko00920	ko00920	Sulfur metabolism	4/269	20/1419	1.05502	0.542892	0.999757	0.997707	Cgl0839/Cgl1424/Cgl2446/Cgl1221	4	ko01003	ko01003	Glycosyltransferases	13/837	20/1419	1.10197	0.378941	0.999828	0.999828	Cgl0187/Cgl2882/Cgl0469/Cgl0188/Cgl1117/Cgl2879/Cgl0890/Cgl1667/Cgl0568/Cgl2173/Cgl2855/Cgl1566/Cgl0741	13
ko00860	ko00860	Porphyrin and chlorophyll metabolism	6/308	24/1419	1.15179	0.424617	0.999998	0.946034	Cgl0437/Cgl2967/Cgl1057/Cgl0435/Cgl0236/Cgl2227	6	ko00680	ko00680	Methane metabolism	3/269	15/1419	1.05502	0.562769	0.999757	0.997707	Cgl2753/Cgl2752/Cgl1141	3	ko04122	ko04122	Sulfur relay system	8/837	12/1419	1.13023	0.409139	0.999828	0.999828	Cgl1067/Cgl0211/Cgl1240/Cgl1232/Cgl2042/Cgl1424/Cgl2040/Cgl0209	8
ko01007	ko01007	Amino acid related enzymes	7/308	31/1419	1.04032	0.523957	0.999998	0.946034	Cgl0437/Cgl1397/Cgl1647/Cgl2148/Cgl1406/Cgl0236/Cgl2604	7	ko00071	ko00071	Fatty acid degradation	2/269	10/1419	1.05502	0.592673	0.999757	0.997707	Cgl2668/Cgl2709	2	ko00260	ko00260	Glycine, serine and threonine metabolism	11/837	17/1419	1.09699	0.41329	0.999828	0.999828	Cgl1284/Cgl0366/Cgl0828/Cgl1184/Cgl3035/Cgl0252/Cgl3034/Cgl0996/Cgl2127/Cgl1645/Cgl0978	11
ko00280	ko00280	Valine, leucine and isoleucine degradation	3/308	13/1419	1.06319	0.560435	0.999998	0.946034	Cgl2390/Cgl2389/Cgl2392	3	ko00260	ko00260	Glycine, serine and threonine metabolism	3/269	17/1419	0.930899	0.652913	0.999757	0.997707	Cgl1184/Cgl1183/Cgl3035	3	ko03029	ko03029	Mitochondrial biogenesis	21/837	34/1419	1.04712	0.441678	0.999828	0.999828	Cgl3018/Cgl1067/Cgl0497/Cgl2798/Cgl2799/Cgl2054/Cgl2025/Cgl1259/Cgl2800/Cgl1232/Cgl0873/Cgl1635/Cgl1378/Cgl1247/Cgl1179/Cgl3097/Cgl0598/Cgl1406/Cgl2290/Cgl0495/Cgl2455	21
ko00521	ko00521	Streptomycin biosynthesis	3/308	13/1419	1.06319	0.560435	0.999998	0.946034	Cgl2541/Cgl1909/Cgl0164	3	ko03010	ko03010	Ribosome	9/269	52/1419	0.912997	0.677815	0.999757	0.997707	Cgl0504/Cgl2026/Cgl0542/Cgl0507/Cgl2037/Cgl0582/Cgl0581/Cgl0510/Cgl0505	9	ko00240	ko00240	Pyrimidine metabolism	15/837	24/1419	1.05959	0.447819	0.999828	0.999828	Cgl0328/Cgl1609/Cgl0023/Cgl1417/Cgl2530/Cgl1613/Cgl1608/Cgl0753/Cgl1611/Cgl1610/Cgl1518/Cgl1972/Cgl2525/Cgl0684/Cgl2370	15
ko00730	ko00730	Thiamine metabolism	3/308	13/1419	1.06319	0.560435	0.999998	0.946034	Cgl1232/Cgl1323/Cgl2038	3	ko03011	ko03011	Ribosome	9/269	52/1419	0.912997	0.677815	0.999757	0.997707	Cgl0504/Cgl2026/Cgl0542/Cgl0507/Cgl2037/Cgl0582/Cgl0581/Cgl0510/Cgl0505	9	ko00970	ko00970	Aminoacyl-tRNA biosynthesis	15/837	24/1419	1.05959	0.447819	0.999828	0.999828	Cgl3018/Cgl2376/Cgl2687/Cgl1259/Cgl1671/Cgl2148/Cgl1994/Cgl1632/Cgl1635/Cgl1247/Cgl0893/Cgl1179/Cgl1406/Cgl0677/Cgl1390	15
ko03410	ko03410	Base excision repair	3/308	13/1419	1.06319	0.560435	0.999998	0.946034	Cgl2837/Cgl1324/Cgl0116	3	ko99980	ko99980	Enzymes with EC numbers	12/269	69/1419	0.917407	0.682413	0.999757	0.997707	Cgl2838/Cgl1528/Cgl0189/Cgl0319/Cgl3011/Cgl1133/Cgl0190/Cgl2754/Cgl2526/Cgl2962/Cgl0573/Cgl1264	12	ko00550	ko00550	Peptidoglycan biosynthesis	12/837	19/1419	1.07074	0.451019	0.999828	0.999828	Cgl2157/Cgl0043/Cgl2162/Cgl2161/Cgl0245/Cgl2283/Cgl0680/Cgl0397/Cgl1515/Cgl2558/Cgl0246/Cgl2884	12
ko00760	ko00760	Nicotinate and nicotinamide metabolism	4/308	18/1419	1.02381	0.57155	0.999998	0.946034	Cgl1068/Cgl0051/Cgl2713/Cgl1069	4	ko00562	ko00562	Inositol phosphate metabolism	2/269	13/1419	0.811553	0.73843	0.999757	0.997707	Cgl0158/Cgl0160	2	ko03430	ko03430	Mismatch repair	12/837	19/1419	1.07074	0.451019	0.999828	0.999828	Cgl2130/Cgl0242/Cgl0779/Cgl1289/Cgl0776/Cgl1737/Cgl0854/Cgl1024/Cgl2116/Cgl0312/Cgl1244/Cgl2455	12
ko03000	ko03000	Transcription factors	8/308	39/1419	0.945055	0.636213	0.999998	0.946034	Cgl2391/Cgl2894/Cgl1920/Cgl0099/Cgl2560/Cgl0768/Cgl0709/Cgl1399	8	ko03018	ko03018	RNA degradation	2/269	13/1419	0.811553	0.73843	0.999757	0.997707	Cgl2716/Cgl0598	2	ko03016	ko03016	Transfer RNA biogenesis	28/837	46/1419	1.03195	0.458957	0.999828	0.999828	Cgl3018/Cgl1067/Cgl2376/Cgl2687/Cgl2581/Cgl2865/Cgl1240/Cgl3001/Cgl1498/Cgl1671/Cgl1232/Cgl2148/Cgl1994/Cgl1202/Cgl1632/Cgl1635/Cgl0594/Cgl0893/Cgl1179/Cgl0232/Cgl1406/Cgl0677/Cgl1979/Cgl0845/Cgl2945/Cgl1918/Cgl1390/Cgl2698	28
ko01003	ko01003	Glycosyltransferases	4/308	20/1419	0.921429	0.661141	0.999998	0.946034	Cgl2180/Cgl2186/Cgl0741/Cgl0890	4	ko02044	ko02044	Secretion system	3/269	20/1419	0.791264	0.761835	0.999757	0.997707	Cgl3052/Cgl1491/Cgl2151	3	ko00500	ko00500	Starch and sucrose metabolism	14/837	23/1419	1.03195	0.516342	0.999828	0.999828	Cgl1224/Cgl1308/Cgl2118/Cgl2297/Cgl2125/Cgl0851/Cgl2107/Cgl2642/Cgl2643/Cgl1116/Cgl2541/Cgl1117/Cgl2626/Cgl2087	14
ko00680	ko00680	Methane metabolism	3/308	15/1419	0.921429	0.664376	0.999998	0.946034	Cgl1585/Cgl2770/Cgl0974	3	ko03029	ko03029	Mitochondrial biogenesis	5/269	34/1419	0.775749	0.802347	0.999757	0.997707	Cgl2716/Cgl1067/Cgl0598/Cgl0597/Cgl1985	5	ko00190	ko00190	Oxidative phosphorylation	15/837	25/1419	1.0172	0.544842	0.999828	0.999828	Cgl1210/Cgl2189/Cgl2190/Cgl1465/Cgl1208/Cgl1212/Cgl2192/Cgl1207/Cgl1213/Cgl0370/Cgl1149/Cgl1211/Cgl0917/Cgl1209/Cgl1150	15
ko00071	ko00071	Fatty acid degradation	2/308	10/1419	0.921429	0.674402	0.999998	0.946034	Cgl2392/Cgl2709	2	ko01011	ko01011	Peptidoglycan biosynthesis and degradation proteins	3/269	22/1419	0.719331	0.817835	0.999757	0.997707	Cgl0353/Cgl2509/Cgl0397	3	ko00630	ko00630	Glyoxylate and dicarboxylate metabolism	12/837	20/1419	1.0172	0.559135	0.999828	0.999828	Cgl1529/Cgl1129/Cgl0707/Cgl0366/Cgl0700/Cgl0829/Cgl0255/Cgl1540/Cgl0996/Cgl2239/Cgl2331/Cgl0097	12
ko00480	ko00480	Glutathione metabolism	2/308	10/1419	0.921429	0.674402	0.999998	0.946034	Cgl2426/Cgl1576	2	ko00520	ko00520	Amino sugar and nucleotide sugar metabolism	4/269	29/1419	0.727599	0.829827	0.999757	0.997707	Cgl1118/Cgl0353/Cgl0360/Cgl0397	4	ko00300	ko00300	Lysine biosynthesis	10/837	17/1419	0.997259	0.608054	0.999828	0.999828	Cgl2162/Cgl1971/Cgl1973/Cgl1397/Cgl1180/Cgl0252/Cgl2135/Cgl1943/Cgl1109/Cgl2617	10
ko03070	ko03070	Bacterial secretion system	3/308	16/1419	0.863839	0.70919	0.999998	0.946034	Cgl1490/Cgl1659/Cgl1491	3	ko00220	ko00220	Arginine biosynthesis	2/269	16/1419	0.659387	0.837329	0.999757	0.997707	Cgl1395/Cgl1396	2	ko03440	ko03440	Homologous recombination	14/837	24/1419	0.988949	0.612274	0.999828	0.999828	Cgl2130/Cgl0242/Cgl1326/Cgl1289/Cgl1353/Cgl1737/Cgl2284/Cgl0025/Cgl1602/Cgl1955/Cgl0004/Cgl2116/Cgl0312/Cgl2455	14
ko00350	ko00350	Tyrosine metabolism	2/308	11/1419	0.837662	0.726651	0.999998	0.946034	Cgl0051/Cgl2713	2	ko03070	ko03070	Bacterial secretion system	2/269	16/1419	0.659387	0.837329	0.999757	0.997707	Cgl3052/Cgl1491	2	ko02010	ko02010	ABC transporters	40/837	69/1419	0.982806	0.620565	0.999828	0.999828	Cgl1950/Cgl1223/Cgl1080/Cgl0964/Cgl1222/Cgl0636/Cgl1221/Cgl1990/Cgl0930/Cgl2011/Cgl0200/Cgl0931/Cgl2463/Cgl1148/Cgl1385/Cgl0635/Cgl1959/Cgl1993/Cgl0729/Cgl2377/Cgl1383/Cgl0932/Cgl0533/Cgl2141/Cgl1252/Cgl1958/Cgl0803/Cgl1992/Cgl0933/Cgl1386/Cgl1991/Cgl0201/Cgl1277/Cgl0724/Cgl2056/Cgl0934/Cgl0214/Cgl0725/Cgl1384/Cgl1461	40
ko01001	ko01001	Protein kinases	2/308	11/1419	0.837662	0.726651	0.999998	0.946034	Cgl2606/Cgl1234	2	ko00400	ko00400	Phenylalanine, tyrosine and tryptophan biosynthesis	3/269	23/1419	0.688056	0.841389	0.999757	0.997707	Cgl2178/Cgl3029/Cgl3035	3	ko04147	ko04147	Exosome	26/837	45/1419	0.97953	0.62879	0.999828	0.999828	Cgl1284/Cgl1576/Cgl0497/Cgl1224/Cgl1587/Cgl1231/Cgl1586/Cgl0366/Cgl2679/Cgl2800/Cgl0851/Cgl1588/Cgl2457/Cgl0628/Cgl0284/Cgl0603/Cgl0431/Cgl0598/Cgl2744/Cgl2233/Cgl2890/Cgl0400/Cgl2911/Cgl0422/Cgl0974/Cgl0650	26
ko99996	ko99996	General function prediction only	5/308	27/1419	0.853175	0.730192	0.999998	0.946034	Cgl2821/Cgl2443/Cgl1075/Cgl0119/Cgl2913	5	ko00500	ko00500	Starch and sucrose metabolism	3/269	23/1419	0.688056	0.841389	0.999757	0.997707	Cgl1118/Cgl2642/Cgl0317	3	ko00052	ko00052	Galactose metabolism	7/837	12/1419	0.988949	0.638478	0.999828	0.999828	Cgl2643/Cgl1250/Cgl1116/Cgl1921/Cgl2541/Cgl0323/Cgl2233	7
ko00300	ko00300	Lysine biosynthesis	3/308	17/1419	0.813025	0.749273	0.999998	0.946034	Cgl1397/Cgl1943/Cgl1180	3	ko99976	ko99976	Replication and repair	3/269	23/1419	0.688056	0.841389	0.999757	0.997707	Cgl2496/Cgl1837/Cgl1015	3	ko00290	ko00290	Valine, leucine and isoleucine biosynthesis	7/837	12/1419	0.988949	0.638478	0.999828	0.999828	Cgl0248/Cgl1315/Cgl1316/Cgl1273/Cgl2127/Cgl1272/Cgl0978	7
ko00400	ko00400	Phenylalanine, tyrosine and tryptophan biosynthesis	4/308	23/1419	0.801242	0.770044	0.999998	0.946034	Cgl1621/Cgl3033/Cgl3031/Cgl3034	4	ko03021	ko03021	Transcription machinery	2/269	17/1419	0.620599	0.861918	0.999757	0.997707	Cgl0254/Cgl3089	2	ko00541	ko00541	O-Antigen nucleotide sugar biosynthesis	8/837	14/1419	0.968766	0.664722	0.999828	0.999828	Cgl0334/Cgl0332/Cgl0333/Cgl1921/Cgl0943/Cgl2847/Cgl0323/Cgl0748	8
ko02022	ko02022	Two-component system	2/308	12/1419	0.767857	0.771634	0.999998	0.946034	Cgl2607/Cgl2606	2	ko00250	ko00250	Alanine, aspartate and glutamate metabolism	3/269	24/1419	0.659387	0.86227	0.999757	0.997707	Cgl0184/Cgl0185/Cgl0051	3	ko03030	ko03030	DNA replication	10/837	18/1419	0.941856	0.707902	0.999828	0.999828	Cgl2130/Cgl0242/Cgl1289/Cgl1353/Cgl2236/Cgl2980/Cgl2116/Cgl0312/Cgl1244/Cgl2455	10
ko03029	ko03029	Mitochondrial biogenesis	6/308	34/1419	0.813025	0.781244	0.999998	0.946034	Cgl2716/Cgl1406/Cgl1232/Cgl0598/Cgl0597/Cgl2800	6	ko03440	ko03440	Homologous recombination	3/269	24/1419	0.659387	0.86227	0.999757	0.997707	Cgl0247/Cgl1326/Cgl0025	3	ko01001	ko01001	Protein kinases	6/837	11/1419	0.924731	0.731368	0.999828	0.999828	Cgl0068/Cgl2175/Cgl0042/Cgl1234/Cgl0755/Cgl2751	6
ko03060	ko03060	Protein export	3/308	18/1419	0.767857	0.784817	0.999998	0.946034	Cgl1490/Cgl1659/Cgl1491	3	ko00480	ko00480	Glutathione metabolism	1/269	10/1419	0.527509	0.878684	0.999757	0.997707	Cgl0954	1	ko01007	ko01007	Amino acid related enzymes	17/837	31/1419	0.929703	0.746749	0.999828	0.999828	Cgl3018/Cgl2376/Cgl2687/Cgl1671/Cgl1397/Cgl0828/Cgl2101/Cgl2148/Cgl1994/Cgl1632/Cgl1635/Cgl0893/Cgl1179/Cgl1406/Cgl0677/Cgl2604/Cgl1390	17
ko99997	ko99997	Function unknown	7/308	40/1419	0.80625	0.799262	0.999998	0.946034	Cgl2812/Cgl1545/Cgl1088/Cgl1405/Cgl3019/Cgl2564/Cgl2372	7	ko99975	ko99975	Protein processing	1/269	10/1419	0.527509	0.878684	0.999757	0.997707	Cgl0441	1	ko00250	ko00250	Alanine, aspartate and glutamate metabolism	13/837	24/1419	0.918309	0.75757	0.999828	0.999828	Cgl1609/Cgl2196/Cgl0099/Cgl2079/Cgl0480/Cgl1503/Cgl2766/Cgl2589/Cgl1610/Cgl2713/Cgl0051/Cgl2598/Cgl2143	13
ko00970	ko00970	Aminoacyl-tRNA biosynthesis	4/308	24/1419	0.767857	0.799614	0.999998	0.946034	Cgl1647/Cgl2148/Cgl1406/Cgl0236	4	ko03019	ko03019	Messenger RNA biogenesis	2/269	18/1419	0.586121	0.883069	0.999757	0.997707	Cgl2716/Cgl0598	2	ko01002	ko01002	Peptidases and inhibitors	18/837	33/1419	0.924731	0.76056	0.999828	0.999828	Cgl2426/Cgl2696/Cgl0340/Cgl2596/Cgl2196/Cgl0954/Cgl0155/Cgl2411/Cgl1499/Cgl2034/Cgl1538/Cgl2301/Cgl2412/Cgl0156/Cgl1542/Cgl0680/Cgl0607/Cgl1109	18
ko00550	ko00550	Peptidoglycan biosynthesis	3/308	19/1419	0.727444	0.8161	0.999998	0.946034	Cgl1515/Cgl0680/Cgl0245	3	ko03060	ko03060	Protein export	2/269	18/1419	0.586121	0.883069	0.999757	0.997707	Cgl3052/Cgl1491	2	ko00680	ko00680	Methane metabolism	8/837	15/1419	0.904182	0.763354	0.999828	0.999828	Cgl1585/Cgl1284/Cgl1250/Cgl0828/Cgl1019/Cgl0996/Cgl0974/Cgl2753	8
ko00790	ko00790	Folate biosynthesis	3/308	19/1419	0.727444	0.8161	0.999998	0.946034	Cgl2580/Cgl0465/Cgl2265	3	ko01002	ko01002	Peptidases and inhibitors	4/269	33/1419	0.639405	0.898312	0.999757	0.997707	Cgl0954/Cgl0184/Cgl0876/Cgl0464	4	ko00790	ko00790	Folate biosynthesis	10/837	19/1419	0.892284	0.789719	0.999828	0.999828	Cgl2375/Cgl2695/Cgl2694/Cgl0211/Cgl1595/Cgl2457/Cgl2692/Cgl2693/Cgl0997/Cgl0209	10
ko03012	ko03012	Translation factors	2/308	14/1419	0.658163	0.84258	0.999998	0.946034	Cgl0938/Cgl1200	2	ko00550	ko00550	Peptidoglycan biosynthesis	2/269	19/1419	0.555273	0.901195	0.999757	0.997707	Cgl0353/Cgl0397	2	ko00071	ko00071	Fatty acid degradation	5/837	10/1419	0.84767	0.817113	0.999828	0.999828	Cgl0284/Cgl0288/Cgl0400/Cgl2709/Cgl0222	5
ko00630	ko00630	Glyoxylate and dicarboxylate metabolism	3/308	20/1419	0.691071	0.843445	0.999998	0.946034	Cgl2331/Cgl2392/Cgl1540	3	ko00790	ko00790	Folate biosynthesis	2/269	19/1419	0.555273	0.901195	0.999757	0.997707	Cgl1197/Cgl2457	2	ko99996	ko99996	General function prediction only	14/837	27/1419	0.879065	0.831272	0.999828	0.999828	Cgl1563/Cgl1564/Cgl2821/Cgl2167/Cgl1638/Cgl0951/Cgl0678/Cgl1075/Cgl1438/Cgl1063/Cgl1630/Cgl0217/Cgl2394/Cgl0924	14
ko00640	ko00640	Propanoate metabolism	3/308	20/1419	0.691071	0.843445	0.999998	0.946034	Cgl2537/Cgl0694/Cgl0695	3	ko03430	ko03430	Mismatch repair	2/269	19/1419	0.555273	0.901195	0.999757	0.997707	Cgl0247/Cgl1024	2	ko00650	ko00650	Butanoate metabolism	7/837	14/1419	0.84767	0.831684	0.999828	0.999828	Cgl2674/Cgl0480/Cgl2569/Cgl0370/Cgl2713/Cgl0051/Cgl1272	7
ko02044	ko02044	Secretion system	3/308	20/1419	0.691071	0.843445	0.999998	0.946034	Cgl1490/Cgl1659/Cgl1491	3	ko00350	ko00350	Tyrosine metabolism	1/269	11/1419	0.479554	0.901845	0.999757	0.997707	Cgl0051	1	ko00010	ko00010	Glycolysis / Gluconeogenesis	15/837	29/1419	0.8769	0.839934	0.999828	0.999828	Cgl2796/Cgl1587/Cgl2248/Cgl1586/Cgl0366/Cgl0851/Cgl1588/Cgl1250/Cgl2207/Cgl1910/Cgl1019/Cgl2541/Cgl2911/Cgl0974/Cgl0222	15
ko00620	ko00620	Pyruvate metabolism	5/308	33/1419	0.698052	0.875702	0.999998	0.946034	Cgl2863/Cgl1585/Cgl2392/Cgl2610/Cgl2910	5	ko01004	ko01004	Lipid biosynthesis proteins	1/269	11/1419	0.479554	0.901845	0.999757	0.997707	Cgl0719	1	ko03019	ko03019	Messenger RNA biogenesis	9/837	18/1419	0.84767	0.846338	0.999828	0.999828	Cgl2800/Cgl1591/Cgl0598/Cgl0917/Cgl2473/Cgl1156/Cgl2074/Cgl0974/Cgl1199	9
ko01011	ko01011	Peptidoglycan biosynthesis and degradation proteins	3/308	22/1419	0.628247	0.887737	0.999998	0.946034	Cgl1515/Cgl2187/Cgl0680	3	ko99997	ko99997	Function unknown	5/269	40/1419	0.659387	0.902153	0.999757	0.997707	Cgl2294/Cgl1405/Cgl3043/Cgl0940/Cgl0138	5	ko01011	ko01011	Peptidoglycan biosynthesis and degradation proteins	11/837	22/1419	0.84767	0.860072	0.999828	0.999828	Cgl2157/Cgl0043/Cgl3088/Cgl2161/Cgl1538/Cgl0680/Cgl0397/Cgl1515/Cgl2558/Cgl0588/Cgl2884	11
ko99976	ko99976	Replication and repair	3/308	23/1419	0.600932	0.905391	0.999998	0.946034	Cgl2496/Cgl2845/Cgl2031	3	ko00290	ko00290	Valine, leucine and isoleucine biosynthesis	1/269	12/1419	0.439591	0.920598	0.999757	0.997707	Cgl0248	1	ko03032	ko03032	DNA replication proteins	12/837	24/1419	0.84767	0.866512	0.999828	0.999828	Cgl2130/Cgl0242/Cgl1289/Cgl1353/Cgl2236/Cgl0309/Cgl2980/Cgl2116/Cgl0312/Cgl1843/Cgl1244/Cgl2455	12
ko00260	ko00260	Glycine, serine and threonine metabolism	2/308	17/1419	0.542017	0.912127	0.999998	0.946034	Cgl1645/Cgl3034	2	ko00670	ko00670	One carbon pool by folate	1/269	12/1419	0.439591	0.920598	0.999757	0.997707	Cgl1972	1	ko03000	ko03000	Transcription factors	20/837	39/1419	0.869405	0.875874	0.999828	0.999828	Cgl0279/Cgl2280/Cgl2661/Cgl2408/Cgl1928/Cgl1613/Cgl1251/Cgl0099/Cgl0906/Cgl2841/Cgl1931/Cgl0261/Cgl1263/Cgl0709/Cgl2894/Cgl0698/Cgl2915/Cgl1399/Cgl1294/Cgl0599	20
ko02010	ko02010	ABC transporters	11/308	69/1419	0.734472	0.913961	0.999998	0.946034	Cgl0533/Cgl1993/Cgl0637/Cgl0803/Cgl0802/Cgl2011/Cgl0965/Cgl1992/Cgl0729/Cgl1277/Cgl1460	11	ko03036	ko03036	Chromosome and associated proteins	3/269	28/1419	0.565189	0.923549	0.999757	0.997707	Cgl2999/Cgl0802/Cgl0975	3	ko03009	ko03009	Ribosome biogenesis	20/837	39/1419	0.869405	0.875874	0.999828	0.999828	Cgl1940/Cgl1426/Cgl1618/Cgl2289/Cgl1003/Cgl1115/Cgl1202/Cgl1984/Cgl0593/Cgl2287/Cgl2473/Cgl0884/Cgl1987/Cgl2945/Cgl1156/Cgl2074/Cgl2351/Cgl1328/Cgl2138/Cgl1989	20
ko00561	ko00561	Glycerolipid metabolism	1/308	10/1419	0.460714	0.914202	0.999998	0.946034	Cgl1481	1	ko00340	ko00340	Histidine metabolism	1/269	13/1419	0.405776	0.935779	0.999757	0.997707	Cgl2668	1	ko00270	ko00270	Cysteine and methionine metabolism	14/837	28/1419	0.84767	0.878522	0.999828	0.999828	Cgl1139/Cgl1507/Cgl1284/Cgl0839/Cgl0653/Cgl1603/Cgl2129/Cgl0828/Cgl0252/Cgl1424/Cgl0652/Cgl2446/Cgl1645/Cgl2911	14
ko99975	ko99975	Protein processing	1/308	10/1419	0.460714	0.914202	0.999998	0.946034	Cgl0441	1	ko00541	ko00541	O-Antigen nucleotide sugar biosynthesis	1/269	14/1419	0.376792	0.948066	0.999757	0.997707	Cgl0360	1	ko00051	ko00051	Fructose and mannose metabolism	6/837	13/1419	0.782465	0.889448	0.999828	0.999828	Cgl1586/Cgl1250/Cgl1019/Cgl1936/Cgl2423/Cgl0748	6
ko00240	ko00240	Pyrimidine metabolism	3/308	24/1419	0.575893	0.920502	0.999998	0.946034	Cgl1608/Cgl1609/Cgl0076	3	ko03012	ko03012	Translation factors	1/269	14/1419	0.376792	0.948066	0.999757	0.997707	Cgl1985	1	ko00521	ko00521	Streptomycin biosynthesis	6/837	13/1419	0.782465	0.889448	0.999828	0.999828	Cgl0334/Cgl3063/Cgl0332/Cgl0333/Cgl2541/Cgl0164	6
ko01004	ko01004	Lipid biosynthesis proteins	1/308	11/1419	0.418831	0.932957	0.999998	0.946034	Cgl0719	1	ko04147	ko04147	Exosome	5/269	45/1419	0.586121	0.948599	0.999757	0.997707	Cgl2716/Cgl0598/Cgl2890/Cgl3042/Cgl2457	5	ko00562	ko00562	Inositol phosphate metabolism	6/837	13/1419	0.782465	0.889448	0.999828	0.999828	Cgl1586/Cgl3063/Cgl0158/Cgl0162/Cgl0164/Cgl0163	6
ko02020	ko02020	Two-component system	4/308	32/1419	0.575893	0.940952	0.999998	0.946034	Cgl0876/Cgl2392/Cgl0345/Cgl2265	4	ko01007	ko01007	Amino acid related enzymes	3/269	31/1419	0.510493	0.951892	0.999757	0.997707	Cgl0437/Cgl0814/Cgl0236	3	ko03018	ko03018	RNA degradation	6/837	13/1419	0.782465	0.889448	0.999828	0.999828	Cgl2800/Cgl0598/Cgl0917/Cgl1156/Cgl0974/Cgl1199	6
ko00290	ko00290	Valine, leucine and isoleucine biosynthesis	1/308	12/1419	0.383929	0.947622	0.999998	0.946034	Cgl1316	1	ko03000	ko03000	Transcription factors	4/269	39/1419	0.541035	0.955957	0.999757	0.997707	Cgl0279/Cgl0768/Cgl0385/Cgl0599	4	ko99977	ko99977	Transport	6/837	13/1419	0.782465	0.889448	0.999828	0.999828	Cgl2211/Cgl0460/Cgl2310/Cgl2045/Cgl2603/Cgl0067	6
ko04122	ko04122	Sulfur relay system	1/308	12/1419	0.383929	0.947622	0.999998	0.946034	Cgl1232	1	ko00240	ko00240	Pyrimidine metabolism	2/269	24/1419	0.439591	0.958592	0.999757	0.997707	Cgl1972/Cgl0023	2	ko00620	ko00620	Pyruvate metabolism	16/837	33/1419	0.821983	0.921207	0.999828	0.999828	Cgl0248/Cgl1585/Cgl2796/Cgl2248/Cgl0689/Cgl0366/Cgl0700/Cgl2610/Cgl2207/Cgl2569/Cgl2918/Cgl2066/Cgl2911/Cgl0052/Cgl2753/Cgl0222	16
ko03016	ko03016	Transfer RNA biogenesis	6/308	46/1419	0.600932	0.95567	0.999998	0.946034	Cgl1647/Cgl2148/Cgl1406/Cgl1232/Cgl0236/Cgl3098	6	ko03032	ko03032	DNA replication proteins	2/269	24/1419	0.439591	0.958592	0.999757	0.997707	Cgl0247/Cgl1843	2	ko00220	ko00220	Arginine biosynthesis	7/837	16/1419	0.741711	0.932212	0.999828	0.999828	Cgl0086/Cgl1397/Cgl2079/Cgl2589/Cgl1398/Cgl0085/Cgl2740	7
ko00340	ko00340	Histidine metabolism	1/308	13/1419	0.354396	0.959088	0.999998	0.946034	Cgl2102	1	ko99996	ko99996	General function prediction only	2/269	27/1419	0.390748	0.975864	0.999757	0.997707	Cgl1063/Cgl1438	2	ko03070	ko03070	Bacterial secretion system	7/837	16/1419	0.741711	0.932212	0.999828	0.999828	Cgl1440/Cgl1657/Cgl1658/Cgl0474/Cgl3097/Cgl1584/Cgl3052	7
ko00900	ko00900	Terpenoid backbone biosynthesis	1/308	13/1419	0.354396	0.959088	0.999998	0.946034	Cgl2392	1	ko03400	ko03400	DNA repair and recombination proteins	8/269	72/1419	0.586121	0.977075	0.999757	0.997707	Cgl2837/Cgl0247/Cgl1326/Cgl1414/Cgl1024/Cgl0025/Cgl0847/Cgl0116	8	ko03060	ko03060	Protein export	8/837	18/1419	0.753485	0.932456	0.999828	0.999828	Cgl1440/Cgl1657/Cgl2034/Cgl1658/Cgl0474/Cgl3097/Cgl1584/Cgl3052	8
ko00520	ko00520	Amino sugar and nucleotide sugar metabolism	3/308	29/1419	0.476601	0.967941	0.999998	0.946034	Cgl1921/Cgl1910/Cgl2541	3	ko00030	ko00030	Pentose phosphate pathway	1/269	18/1419	0.293061	0.977827	0.999757	0.997707	Cgl2485	1	ko00670	ko00670	One carbon pool by folate	5/837	12/1419	0.706392	0.934501	0.999828	0.999828	Cgl1507/Cgl0996/Cgl2171/Cgl1972/Cgl0860	5
ko00541	ko00541	O-Antigen nucleotide sugar biosynthesis	1/308	14/1419	0.329082	0.96805	0.999998	0.946034	Cgl1921	1	ko03030	ko03030	DNA replication	1/269	18/1419	0.293061	0.977827	0.999757	0.997707	Cgl0247	1	ko00910	ko00910	Nitrogen metabolism	5/837	12/1419	0.706392	0.934501	0.999828	0.999828	Cgl2079/Cgl0936/Cgl1189/Cgl1277/Cgl1186	5
ko00230	ko00230	Purine metabolism	6/308	49/1419	0.56414	0.97183	0.999998	0.946034	Cgl2815/Cgl2814/Cgl2679/Cgl0095/Cgl2541/Cgl2910	6	ko00010	ko00010	Glycolysis / Gluconeogenesis	2/269	29/1419	0.3638	0.98326	0.999757	0.997707	Cgl2796/Cgl2668	2	ko03036	ko03036	Chromosome and associated proteins	13/837	28/1419	0.787122	0.93932	0.999828	0.999828	Cgl1968/Cgl1589/Cgl2999/Cgl2065/Cgl2155/Cgl1263/Cgl0577/Cgl0803/Cgl2156/Cgl2074/Cgl2028/Cgl0975/Cgl0650	13
ko00770	ko00770	Pantothenate and CoA biosynthesis	1/308	17/1419	0.271008	0.984802	0.999998	0.946034	Cgl1361	1	ko00970	ko00970	Aminoacyl-tRNA biosynthesis	1/269	24/1419	0.219796	0.993846	0.999757	0.997707	Cgl0236	1	ko02020	ko02020	Two-component system	15/837	32/1419	0.794691	0.943054	0.999828	0.999828	Cgl0345/Cgl0874/Cgl2457/Cgl1149/Cgl0754/Cgl2059/Cgl0755/Cgl1189/Cgl2825/Cgl1150/Cgl2595/Cgl2060/Cgl0862/Cgl1716/Cgl1186	15
ko03021	ko03021	Transcription machinery	1/308	17/1419	0.271008	0.984802	0.999998	0.946034	Cgl1120	1	ko03016	ko03016	Transfer RNA biogenesis	3/269	46/1419	0.344028	0.996111	0.999757	0.997707	Cgl1067/Cgl1918/Cgl0236	3	ko99997	ko99997	Function unknown	19/837	40/1419	0.805287	0.950625	0.999828	0.999828	Cgl1986/Cgl2536/Cgl3043/Cgl0287/Cgl1545/Cgl0277/Cgl2006/Cgl1096/Cgl2237/Cgl1405/Cgl2592/Cgl0138/Cgl1614/Cgl1311/Cgl1995/Cgl3019/Cgl1443/Cgl0639/Cgl2594	19
ko03009	ko03009	Ribosome biogenesis	3/308	39/1419	0.354396	0.995485	0.999998	0.946034	Cgl3096/Cgl2166/Cgl1156	3	ko00230	ko00230	Purine metabolism	2/269	49/1419	0.21531	0.999642	0.999757	0.997707	Cgl0023/Cgl1177	2	ko00770	ko00770	Pantothenate and CoA biosynthesis	7/837	17/1419	0.698081	0.958833	0.999828	0.999828	Cgl0135/Cgl1273/Cgl1361/Cgl1272/Cgl0113/Cgl1329/Cgl2688	7
ko03400	ko03400	DNA repair and recombination proteins	6/308	72/1419	0.383929	0.999468	0.999998	0.946034	Cgl1930/Cgl2837/Cgl0630/Cgl1324/Cgl0116/Cgl1954	6	ko03009	ko03009	Ribosome biogenesis	1/269	39/1419	0.135259	0.999757	0.999757	0.997707	Cgl1984	1	ko00520	ko00520	Amino sugar and nucleotide sugar metabolism	13/837	29/1419	0.75998	0.959455	0.999828	0.999828	Cgl0851/Cgl1910/Cgl1921/Cgl0583/Cgl0943/Cgl2541/Cgl2847/Cgl0323/Cgl0397/Cgl2558/Cgl2233/Cgl0748/Cgl2644	13
ko03010	ko03010	Ribosome	1/308	52/1419	0.0885989	0.999998	0.999998	0.946034	Cgl0542	1												ko00340	ko00340	Histidine metabolism	5/837	13/1419	0.652054	0.962659	0.999828	0.999828	Cgl2100/Cgl2094/Cgl2101/Cgl1504/Cgl2093	5
ko03011	ko03011	Ribosome	1/308	52/1419	0.0885989	0.999998	0.999998	0.946034	Cgl0542	1												ko99980	ko99980	Enzymes with EC numbers	34/837	69/1419	0.835385	0.963757	0.999828	0.999828	Cgl2926/Cgl1601/Cgl2818/Cgl2962/Cgl0908/Cgl2840/Cgl0189/Cgl0190/Cgl0024/Cgl2838/Cgl2991/Cgl0573/Cgl2350/Cgl1528/Cgl2359/Cgl2754/Cgl0831/Cgl1236/Cgl1572/Cgl2974/Cgl1999/Cgl1489/Cgl1325/Cgl2228/Cgl0842/Cgl0688/Cgl1898/Cgl2526/Cgl2677/Cgl1100/Cgl1261/Cgl0108/Cgl1672/Cgl2468	34
																						ko00860	ko00860	Porphyrin and chlorophyll metabolism	10/837	24/1419	0.706392	0.973422	0.999828	0.999828	Cgl1057/Cgl2236/Cgl1537/Cgl0418/Cgl0431/Cgl0436/Cgl0435/Cgl2201/Cgl2200/Cgl2199	10
																						ko02044	ko02044	Secretion system	8/837	20/1419	0.678136	0.97454	0.999828	0.999828	Cgl1440/Cgl1657/Cgl1658/Cgl0474/Cgl3097/Cgl1584/Cgl2348/Cgl3052	8
																						ko02022	ko02022	Two-component system	4/837	12/1419	0.565114	0.982063	0.999828	0.999828	Cgl0068/Cgl0874/Cgl0754/Cgl0755	4
																						ko00561	ko00561	Glycerolipid metabolism	3/837	10/1419	0.508602	0.985674	0.999828	0.999828	Cgl0080/Cgl1410/Cgl2890	3
																						ko00280	ko00280	Valine, leucine and isoleucine degradation	4/837	13/1419	0.521643	0.990686	0.999828	0.999828	Cgl1529/Cgl0707/Cgl0366/Cgl0700	4
																						ko00900	ko00900	Terpenoid backbone biosynthesis	2/837	13/1419	0.260822	0.999828	0.999828	0.999828	Cgl2660/Cgl2283	2
[truncated: 3 more columns]

## Sheet: Table S4
Supplementary Table S4. GO term enrichment of transcriptional responses to low-pH stress.
sustain_18 h_down_regulate										sustain_18 h_up_regulate												acute_1 h_down_regulate												acute_1 h_up_regulate												sustain_1 h_down_regulate
ID	Description	GeneRatio	BgRatio	FoldEnrichment	pvalue	p.adjust	qvalue	geneID	Count	ID	Description	GeneRatio	BgRatio	RichFactor	FoldEnrichment	zScore	pvalue	p.adjust	qvalue	geneID	Count	ID	Description	GeneRatio	BgRatio	RichFactor	FoldEnrichment	zScore	pvalue	p.adjust	qvalue	geneID	Count	ID	Description	GeneRatio	BgRatio	RichFactor	FoldEnrichment	zScore	pvalue	p.adjust	qvalue	geneID	Count	ID	Description	GeneRatio	BgRatio
GO:0016020	GO:0016020	120/499	407/2313	1.36666	2.12066e-05	0.00180256	0.00165188	Cgl0019/Cgl0023/Cgl0066/Cgl0132/Cgl0175/Cgl0180/Cgl0253/Cgl0275/Cgl0328/Cgl0330/Cgl0358/Cgl0359/Cgl0362/Cgl0378/Cgl0393/Cgl0447/Cgl0469/Cgl0487/Cgl0571/Cgl0576/Cgl0578/Cgl0605/Cgl0610/Cgl0611/Cgl0614/Cgl0621/Cgl0622/Cgl0639/Cgl0642/Cgl0673/Cgl0679/Cgl0680/Cgl0704/Cgl0769/Cgl0790/Cgl0834/Cgl0907/Cgl0956/Cgl0973/Cgl1084/Cgl1113/Cgl1192/Cgl1214/Cgl1301/Cgl1352/Cgl1377/Cgl1378/Cgl1402/Cgl1555/Cgl1556…	120	GO:0005737	GO:0005737	107/571	256/2313	0.417969	1.6931	6.73114	1.14341e-10	1.01763e-08	7.94368e-09	Cgl0004/Cgl0086/Cgl0087/Cgl0088/Cgl0089/Cgl0102/Cgl0248/Cgl0366/Cgl0410/Cgl0418/Cgl0436/Cgl0511/Cgl0564/Cgl0582/Cgl0594/Cgl0598/Cgl0644/Cgl0652/Cgl0653/Cgl0664/Cgl0689/Cgl0705/Cgl0764/Cgl0829/Cgl0842/Cgl0884/Cgl0942/Cgl0943/Cgl0963/Cgl0990/Cgl0997/Cgl1179/Cgl1184/Cgl1200/Cgl1202/Cgl1308/Cgl1324/Cgl1329/Cgl1397/Cgl1398/Cgl1399/Cgl1413/Cgl1441/Cgl1504/Cgl1518/Cgl1528/Cgl1529/Cgl1537/Cgl1588/Cgl1590…	107	GO:0006526	GO:0006526	5/175	11/2313	0.454545	6.00779	4.76211	0.000743692	0.0475963	0.0446215	Cgl1394/Cgl1395/Cgl1398/Cgl1400/Cgl1401	5	GO:0022857	GO:0022857	11/126	74/2313	0.148649	2.72876	3.62727	0.00178611	0.107166	0.107166	Cgl0166/Cgl0390/Cgl0501/Cgl0968/Cgl1065/Cgl1137/Cgl1467/Cgl2638/Cgl2685/Cgl2929/Cgl2994	11	GO:0006526	GO:0006526	7/114	11/2313
GO:0003700	GO:0003700	34/499	87/2313	1.81149	0.000118752	0.00504697	0.00462509	Cgl0016/Cgl0037/Cgl0083/Cgl0099/Cgl0111/Cgl0179/Cgl0221/Cgl0261/Cgl0445/Cgl0554/Cgl0627/Cgl0662/Cgl0906/Cgl0923/Cgl1008/Cgl1064/Cgl1251/Cgl1263/Cgl1297/Cgl1367/Cgl1444/Cgl1931/Cgl2044/Cgl2068/Cgl2167/Cgl2279/Cgl2316/Cgl2527/Cgl2616/Cgl2639/Cgl2680/Cgl2787/Cgl2920/Cgl2947	34	GO:0005524	GO:0005524	116/571	294/2313	0.394558	1.59827	6.28479	1.28108e-09	4.04642e-08	3.15865e-08	Cgl0004/Cgl0032/Cgl0042/Cgl0094/Cgl0113/Cgl0200/Cgl0216/Cgl0242/Cgl0246/Cgl0344/Cgl0434/Cgl0500/Cgl0532/Cgl0598/Cgl0607/Cgl0633/Cgl0636/Cgl0666/Cgl0677/Cgl0689/Cgl0700/Cgl0711/Cgl0731/Cgl0737/Cgl0739/Cgl0753/Cgl0775/Cgl0776/Cgl0779/Cgl0816/Cgl0854/Cgl0893/Cgl0912/Cgl0942/Cgl0963/Cgl0964/Cgl1079/Cgl1179/Cgl1184/Cgl1199/Cgl1210/Cgl1211/Cgl1212/Cgl1213/Cgl1222/Cgl1247/Cgl1259/Cgl1329/Cgl1330/Cgl1390…	116													GO:0005886	GO:0005886	33/126	397/2313	0.0831234	1.52591	2.76288	0.00573203	0.171961	0.171961	Cgl0001/Cgl0038/Cgl0061/Cgl0068/Cgl0166/Cgl0206/Cgl0302/Cgl0390/Cgl0451/Cgl0501/Cgl0968/Cgl1065/Cgl1076/Cgl1082/Cgl1137/Cgl1172/Cgl1433/Cgl1434/Cgl1458/Cgl1459/Cgl1460/Cgl1467/Cgl1892/Cgl1936/Cgl1958/Cgl1992/Cgl2443/Cgl2638/Cgl2685/Cgl2783/Cgl2929/Cgl2994/Cgl3067	33	GO:0005886	GO:0005886	33/114	397/2313
GO:0015074	GO:0015074	11/499	20/2313	2.5494	0.00105039	0.0297612	0.0272734	Cgl0182/Cgl0238/Cgl0899/Cgl0959/Cgl1336/Cgl1521/Cgl1713/Cgl2212/Cgl2464/Cgl2761/Cgl2951	11	GO:0006412	GO:0006412	37/571	61/2313	0.606557	2.45704	6.60144	1.55965e-09	4.04642e-08	3.15865e-08	Cgl0476/Cgl0477/Cgl0485/Cgl0486/Cgl0494/Cgl0507/Cgl0511/Cgl0513/Cgl0514/Cgl0515/Cgl0516/Cgl0522/Cgl0523/Cgl0539/Cgl0540/Cgl0542/Cgl0561/Cgl0562/Cgl0563/Cgl0566/Cgl0582/Cgl0866/Cgl0867/Cgl0868/Cgl0869/Cgl0872/Cgl0873/Cgl0939/Cgl1247/Cgl1259/Cgl1379/Cgl1380/Cgl1976/Cgl1989/Cgl2054/Cgl2343/Cgl2454	37													GO:0003676	GO:0003676	6/126	51/2313	0.117647	2.15966	2.00967	0.0558232	0.957003	0.957003	Cgl0820/Cgl1521/Cgl1741/Cgl1815/Cgl2486/Cgl2631	6	GO:0030170	GO:0030170	5/114	26/2313
GO:0009432	GO:0009432	15/499	35/2313	1.98654	0.00356843	0.0758292	0.0694906	Cgl0393/Cgl0638/Cgl0642/Cgl0928/Cgl1137/Cgl1166/Cgl1414/Cgl1806/Cgl1814/Cgl1955/Cgl2144/Cgl2169/Cgl2230/Cgl2665/Cgl3017	15	GO:0003735	GO:0003735	34/571	54/2313	0.62963	2.5505	6.59929	1.81862e-09	4.04642e-08	3.15865e-08	Cgl0476/Cgl0477/Cgl0486/Cgl0494/Cgl0507/Cgl0510/Cgl0511/Cgl0513/Cgl0514/Cgl0515/Cgl0516/Cgl0522/Cgl0523/Cgl0538/Cgl0539/Cgl0540/Cgl0542/Cgl0561/Cgl0562/Cgl0563/Cgl0566/Cgl0582/Cgl0866/Cgl0867/Cgl0868/Cgl0869/Cgl0872/Cgl0873/Cgl0939/Cgl1379/Cgl1380/Cgl1976/Cgl2054/Cgl2343	34													GO:0033214	GO:0033214	2/126	10/2313	0.2	3.67143	2.03166	0.0994842	0.957003	0.957003	Cgl0390/Cgl0501	2	GO:0033214	GO:0033214	3/114	10/2313
GO:0003677	GO:0003677	52/499	175/2313	1.37734	0.0053641	0.0843151	0.0772671	Cgl0056/Cgl0111/Cgl0254/Cgl0261/Cgl0491/Cgl0554/Cgl0577/Cgl0600/Cgl0662/Cgl0743/Cgl0767/Cgl0906/Cgl0959/Cgl1008/Cgl1120/Cgl1235/Cgl1263/Cgl1336/Cgl1371/Cgl1373/Cgl1444/Cgl1501/Cgl1605/Cgl1640/Cgl1713/Cgl1765/Cgl1775/Cgl1820/Cgl1928/Cgl1931/Cgl2123/Cgl2174/Cgl2244/Cgl2316/Cgl2348/Cgl2406/Cgl2408/Cgl2464/Cgl2504/Cgl2506/Cgl2527/Cgl2616/Cgl2621/Cgl2639/Cgl2762/Cgl2764/Cgl2787/Cgl2920/Cgl2941/Cgl2970…	52	GO:0019843	GO:0019843	22/571	31/2313	0.709677	2.87475	6.01527	6.12981e-08	1.09111e-06	8.51721e-07	Cgl0477/Cgl0494/Cgl0507/Cgl0510/Cgl0511/Cgl0513/Cgl0514/Cgl0515/Cgl0522/Cgl0523/Cgl0538/Cgl0540/Cgl0542/Cgl0561/Cgl0562/Cgl0563/Cgl0867/Cgl1098/Cgl1380/Cgl1976/Cgl2074/Cgl2454	22													GO:0032259	GO:0032259	4/126	36/2313	0.111111	2.03968	1.50878	0.129143	0.957003	0.957003	Cgl0429/Cgl0573/Cgl1815/Cgl1998	4	GO:0016853	GO:0016853	4/114	21/2313
GO:0006281	GO:0006281	11/499	24/2313	2.1245	0.00668421	0.0843151	0.0772671	Cgl0144/Cgl0149/Cgl0617/Cgl0638/Cgl1153/Cgl1414/Cgl1743/Cgl1955/Cgl2348/Cgl3001/Cgl3071	11	GO:0015935	GO:0015935	9/571	10/2313	0.9	3.64571	4.79936	2.53367e-05	0.000375827	0.000293372	Cgl0494/Cgl0511/Cgl0540/Cgl0561/Cgl0563/Cgl0582/Cgl0867/Cgl2054/Cgl2343	9													GO:0000155	GO:0000155	2/126	12/2313	0.166667	3.05952	1.71654	0.13604	0.957003	0.957003	Cgl0068/Cgl2010	2	GO:0009055	GO:0009055	3/114	12/2313
GO:0006310	GO:0006310	10/499	21/2313	2.20727	0.0069436	0.0843151	0.0772671	Cgl0182/Cgl0959/Cgl1336/Cgl1414/Cgl1955/Cgl2212/Cgl2284/Cgl2464/Cgl2504/Cgl2506	10	GO:0022625	GO:0022625	12/571	18/2313	0.666667	2.70053	4.14587	0.000191012	0.00242858	0.00189576	Cgl0476/Cgl0486/Cgl0513/Cgl0515/Cgl0516/Cgl0538/Cgl0539/Cgl0542/Cgl0566/Cgl0868/Cgl0939/Cgl1379	12													GO:0000166	GO:0000166	3/126	25/2313	0.12	2.20286	1.45115	0.152072	0.957003	0.957003	Cgl1935/Cgl2610/Cgl3060	3	GO:0046872	GO:0046872	16/114	189/2313
GO:0000428	GO:0000428	7/499	13/2313	2.49591	0.0105757	0.112367	0.102974	Cgl0254/Cgl0600/Cgl0767/Cgl1120/Cgl1605/Cgl1775/Cgl3089	7	GO:0005829	GO:0005829	81/571	241/2313	0.3361	1.36147	3.39369	0.000624169	0.00694388	0.00542042	Cgl0113/Cgl0232/Cgl0272/Cgl0333/Cgl0431/Cgl0497/Cgl0561/Cgl0583/Cgl0588/Cgl0607/Cgl0677/Cgl0698/Cgl0711/Cgl0748/Cgl0753/Cgl0754/Cgl0775/Cgl0776/Cgl0778/Cgl0779/Cgl0851/Cgl0854/Cgl0860/Cgl0893/Cgl0996/Cgl1098/Cgl1129/Cgl1224/Cgl1244/Cgl1272/Cgl1273/Cgl1305/Cgl1406/Cgl1417/Cgl1418/Cgl1440/Cgl1463/Cgl1507/Cgl1542/Cgl1574/Cgl1594/Cgl1595/Cgl1606/Cgl1618/Cgl1622/Cgl1623/Cgl1632/Cgl1672/Cgl1977/Cgl1987…	81													GO:0000428	GO:0000428	2/126	13/2313	0.153846	2.82418	1.58281	0.155282	0.957003	0.957003	Cgl1120/Cgl3089	2	GO:0051287	GO:0051287	3/114	15/2313
GO:0000976	GO:0000976	12/499	29/2313	1.91804	0.0123212	0.116367	0.10664	Cgl0016/Cgl0179/Cgl0874/Cgl0923/Cgl1251/Cgl1297/Cgl1367/Cgl1962/Cgl2044/Cgl2167/Cgl2280/Cgl2965	12	GO:0030170	GO:0030170	14/571	26/2313	0.538462	2.18119	3.46707	0.00125783	0.0124386	0.00970959	Cgl0197/Cgl0348/Cgl0588/Cgl0653/Cgl0996/Cgl1103/Cgl1180/Cgl1308/Cgl1397/Cgl1561/Cgl2101/Cgl2127/Cgl2153/Cgl2446	14													GO:0016747	GO:0016747	3/126	27/2313	0.111111	2.03968	1.30407	0.179177	0.957003	0.957003	Cgl0967/Cgl1031/Cgl2740	3	GO:0043190	GO:0043190	3/114	17/2313
GO:0003676	GO:0003676	17/499	51/2313	1.54509	0.0336362	0.285908	0.262008	Cgl0182/Cgl0238/Cgl0308/Cgl0638/Cgl0771/Cgl0820/Cgl0899/Cgl1289/Cgl1521/Cgl1741/Cgl1815/Cgl1983/Cgl2031/Cgl2212/Cgl2486/Cgl2761/Cgl2951	17	GO:0000287	GO:0000287	29/571	75/2313	0.386667	1.5663	2.8539	0.00448476	0.0399144	0.0311573	Cgl0248/Cgl0467/Cgl0489/Cgl0583/Cgl0684/Cgl0862/Cgl0942/Cgl0943/Cgl1129/Cgl1273/Cgl1390/Cgl1463/Cgl1464/Cgl1504/Cgl1574/Cgl1595/Cgl1603/Cgl1622/Cgl1669/Cgl1980/Cgl2093/Cgl2228/Cgl2248/Cgl2588/Cgl2687/Cgl2697/Cgl2766/Cgl2891/Cgl3032	29													GO:0016020	GO:0016020	26/126	407/2313	0.0638821	1.17269	0.921008	0.209153	0.957003	0.957003	Cgl0018/Cgl0679/Cgl0680/Cgl0926/Cgl0973/Cgl0983/Cgl1005/Cgl1126/Cgl1473/Cgl1476/Cgl1704/Cgl1780/Cgl1786/Cgl1800/Cgl1801/Cgl1833/Cgl1913/Cgl2010/Cgl2056/Cgl2086/Cgl2550/Cgl2781/Cgl2839/Cgl3028/Cgl3039/Cgl3077	26	GO:0051539	GO:0051539	4/114	30/2313
GO:0008168	GO:0008168	5/499	10/2313	2.31764	0.0439869	0.339899	0.311486	Cgl0149/Cgl1115/Cgl1815/Cgl2954/Cgl3071	5	GO:0043138	GO:0043138	7/571	12/2313	0.583333	2.36296	2.70959	0.0130576	0.0808018	0.0630741	Cgl0731/Cgl0737/Cgl0775/Cgl0776/Cgl0779/Cgl0854/Cgl1602	7													GO:0050661	GO:0050661	2/126	16/2313	0.125	2.29464	1.24705	0.215464	0.957003	0.957003	Cgl0417/Cgl3041	2	GO:0005737	GO:0005737	18/114	256/2313
GO:0006777	GO:0006777	5/499	11/2313	2.10694	0.0667186	0.47259	0.433086	Cgl0209/Cgl0210/Cgl0211/Cgl0877/Cgl1191	5	GO:0009252	GO:0009252	11/571	23/2313	0.478261	1.93733	2.586	0.0130923	0.0808018	0.0630741	Cgl0246/Cgl0278/Cgl0583/Cgl0588/Cgl0943/Cgl1630/Cgl2157/Cgl2161/Cgl2162/Cgl2558/Cgl3088	11													GO:0015074	GO:0015074	2/126	20/2313	0.1	1.83571	0.900794	0.298021	0.957003	0.957003	Cgl1521/Cgl2631	2	GO:0055085	GO:0055085	4/114	34/2313
GO:0015293	GO:0015293	4/499	10/2313	1.85411	0.149747	0.940213	0.861619	Cgl2312/Cgl2334/Cgl3025/Cgl3074	4	GO:0000049	GO:0000049	12/571	26/2313	0.461538	1.86959	2.55246	0.0135132	0.0808018	0.0630741	Cgl0477/Cgl0494/Cgl0515/Cgl0523/Cgl0561/Cgl1098/Cgl1202/Cgl1390/Cgl1632/Cgl1671/Cgl2454/Cgl2687	12													GO:0003700	GO:0003700	6/126	87/2313	0.0689655	1.26601	0.606945	0.335952	0.957003	0.957003	Cgl0037/Cgl0420/Cgl0923/Cgl0982/Cgl1263/Cgl2608	6	GO:0015293	GO:0015293	2/114	10/2313
GO:0022857	GO:0022857	20/499	74/2313	1.25278	0.154859	0.940213	0.861619	Cgl0075/Cgl0110/Cgl0283/Cgl0322/Cgl0421/Cgl0668/Cgl0676/Cgl0931/Cgl1065/Cgl1137/Cgl1502/Cgl2045/Cgl2338/Cgl2339/Cgl2611/Cgl2777/Cgl2929/Cgl2978/Cgl3006/Cgl3058	20	GO:0051301	GO:0051301	12/571	26/2313	0.461538	1.86959	2.55246	0.0135132	0.0808018	0.0630741	Cgl0043/Cgl0044/Cgl1589/Cgl1968/Cgl2028/Cgl2150/Cgl2157/Cgl2160/Cgl2161/Cgl2162/Cgl2414/Cgl2558	12													GO:0003677	GO:0003677	11/126	175/2313	0.0628571	1.15388	0.508095	0.354369	0.957003	0.957003	Cgl0420/Cgl0599/Cgl1120/Cgl1263/Cgl1419/Cgl1640/Cgl2009/Cgl2123/Cgl2608/Cgl2999/Cgl3089	11	GO:0016791	GO:0016791	2/114	10/2313
GO:0016491	GO:0016491	13/499	49/2313	1.22977	0.243787	1	0.916408	Cgl0019/Cgl0050/Cgl0623/Cgl0914/Cgl2406/Cgl2431/Cgl2432/Cgl2468/Cgl2555/Cgl3004/Cgl3051/Cgl3060/Cgl3063	13	GO:0071555	GO:0071555	14/571	32/2313	0.4375	1.77222	2.51792	0.0136183	0.0808018	0.0630741	Cgl0043/Cgl0187/Cgl0188/Cgl0246/Cgl0943/Cgl1203/Cgl1566/Cgl1630/Cgl2157/Cgl2161/Cgl2162/Cgl2558/Cgl2879/Cgl2880	14													GO:0008168	GO:0008168	1/126	10/2313	0.1	1.83571	0.635573	0.429516	0.957003	0.957003	Cgl1815	1	GO:0015833	GO:0015833	2/114	11/2313
GO:0004497	GO:0004497	4/499	12/2313	1.54509	0.2484	1	0.916408	Cgl0553/Cgl1509/Cgl2383/Cgl2404	4	GO:0006189	GO:0006189	8/571	15/2313	0.533333	2.16042	2.58092	0.0157209	0.0874475	0.0682618	Cgl0711/Cgl0860/Cgl2583/Cgl2588/Cgl2589/Cgl2590/Cgl2597/Cgl2598	8													GO:0010181	GO:0010181	1/126	10/2313	0.1	1.83571	0.635573	0.429516	0.957003	0.957003	Cgl3041	1	GO:0020037	GO:0020037	2/114	13/2313
GO:0051537	GO:0051537	4/499	13/2313	1.42624	0.30199	1	0.916408	Cgl0072/Cgl2383/Cgl2404/Cgl2406	4	GO:1990904	GO:1990904	9/571	18/2313	0.5	2.02539	2.49991	0.0174389	0.0905434	0.0706785	Cgl0485/Cgl0507/Cgl0522/Cgl0523/Cgl0562/Cgl0869/Cgl0872/Cgl1098/Cgl1380	9													GO:0030145	GO:0030145	1/126	10/2313	0.1	1.83571	0.635573	0.429516	0.957003	0.957003	Cgl3001	1	GO:0050660	GO:0050660	3/114	26/2313
GO:0006355	GO:0006355	8/499	30/2313	1.23607	0.311656	1	0.916408	Cgl0874/Cgl0903/Cgl1613/Cgl2408/Cgl2764/Cgl2841/Cgl2965/Cgl2970	8	GO:0009423	GO:0009423	6/571	10/2313	0.6	2.43047	2.5949	0.0183121	0.0905434	0.0706785	Cgl0764/Cgl0990/Cgl1621/Cgl1622/Cgl1623/Cgl2178	6													GO:0006777	GO:0006777	1/126	11/2313	0.0909091	1.66883	0.533599	0.460728	0.957003	0.957003	Cgl0527	1	GO:0004386	GO:0004386	2/114	17/2313
GO:0004252	GO:0004252	5/499	18/2313	1.28758	0.344149	1	0.916408	Cgl0340/Cgl0791/Cgl1348/Cgl1714/Cgl2034	5	GO:0046872	GO:0046872	58/571	189/2313	0.306878	1.2431	1.99629	0.0300614	0.135698	0.105926	Cgl0242/Cgl0246/Cgl0309/Cgl0332/Cgl0343/Cgl0603/Cgl0664/Cgl0671/Cgl0689/Cgl0700/Cgl0711/Cgl0778/Cgl0893/Cgl0972/Cgl1109/Cgl1175/Cgl1186/Cgl1189/Cgl1203/Cgl1232/Cgl1244/Cgl1315/Cgl1413/Cgl1416/Cgl1417/Cgl1452/Cgl1529/Cgl1537/Cgl1540/Cgl1609/Cgl1620/Cgl1621/Cgl1671/Cgl1672/Cgl2074/Cgl2161/Cgl2178/Cgl2189/Cgl2190/Cgl2301/Cgl2370/Cgl2375/Cgl2446/Cgl2500/Cgl2519/Cgl2525/Cgl2626/Cgl2694/Cgl2741/Cgl2751…	58													GO:0015833	GO:0015833	1/126	11/2313	0.0909091	1.66883	0.533599	0.460728	0.957003	0.957003	Cgl2320	1	GO:0005524	GO:0005524	17/114	294/2313
GO:0032993	GO:0032993	5/499	18/2313	1.28758	0.344149	1	0.916408	Cgl0874/Cgl1962/Cgl2280/Cgl2616/Cgl2965	5	GO:0006260	GO:0006260	6/571	11/2313	0.545455	2.20952	2.30168	0.0320187	0.135698	0.105926	Cgl0004/Cgl0854/Cgl1244/Cgl2065/Cgl2130/Cgl2290	6													GO:0046983	GO:0046983	1/126	11/2313	0.0909091	1.66883	0.533599	0.460728	0.957003	0.957003	Cgl2010	1	GO:0000049	GO:0000049	2/114	26/2313
GO:0071949	GO:0071949	4/499	14/2313	1.32436	0.356663	1	0.916408	Cgl0572/Cgl1158/Cgl2315/Cgl2681	4	GO:0006526	GO:0006526	6/571	11/2313	0.545455	2.20952	2.30168	0.0320187	0.135698	0.105926	Cgl1109/Cgl1397/Cgl1398/Cgl1399/Cgl1609/Cgl1610	6													GO:0051082	GO:0051082	1/126	11/2313	0.0909091	1.66883	0.533599	0.460728	0.957003	0.957003	Cgl2799	1	GO:0016829	GO:0016829	2/114	27/2313
GO:0016829	GO:0016829	7/499	27/2313	1.20174	0.360741	1	0.916408	Cgl0202/Cgl0714/Cgl0722/Cgl1426/Cgl2046/Cgl2094/Cgl2544	7	GO:0005525	GO:0005525	12/571	29/2313	0.413793	1.67619	2.09752	0.0347279	0.14049	0.109667	Cgl0089/Cgl0497/Cgl0684/Cgl1098/Cgl1528/Cgl1591/Cgl1595/Cgl2155/Cgl2199/Cgl2695/Cgl2766/Cgl2814	12													GO:0005525	GO:0005525	2/126	29/2313	0.0689655	1.26601	0.345942	0.474903	0.957003	0.957003	Cgl2199/Cgl3001	2	GO:0005507	GO:0005507	1/114	10/2313
GO:0005507	GO:0005507	3/499	10/2313	1.39058	0.370039	1	0.916408	Cgl0386/Cgl2962/Cgl3073	3	GO:0008360	GO:0008360	10/571	23/2313	0.434783	1.76121	2.1001	0.0368687	0.142666	0.111366	Cgl0044/Cgl0246/Cgl0943/Cgl1590/Cgl2157/Cgl2160/Cgl2161/Cgl2162/Cgl2558/Cgl3088	10													GO:0008233	GO:0008233	1/126	12/2313	0.0833333	1.52976	0.441538	0.490245	0.957003	0.957003	Cgl3067	1	GO:0009089	GO:0009089	1/114	10/2313
GO:0016705	GO:0016705	3/499	10/2313	1.39058	0.370039	1	0.916408	Cgl0553/Cgl2383/Cgl2404	3	GO:0016757	GO:0016757	8/571	18/2313	0.444444	1.80035	1.95125	0.0525656	0.194931	0.152164	Cgl0127/Cgl0188/Cgl1566/Cgl1667/Cgl2173/Cgl2517/Cgl2879/Cgl2882	8													GO:0006355	GO:0006355	2/126	30/2313	0.0666667	1.22381	0.296102	0.492967	0.957003	0.957003	Cgl0982/Cgl2009	2	GO:0009423	GO:0009423	1/114	10/2313
GO:0030145	GO:0030145	3/499	10/2313	1.39058	0.370039	1	0.916408	Cgl1019/Cgl2283/Cgl3001	3	GO:0008270	GO:0008270	20/571	59/2313	0.338983	1.37315	1.66195	0.0689036	0.244199	0.190622	Cgl0431/Cgl0489/Cgl0644/Cgl0748/Cgl1100/Cgl1139/Cgl1305/Cgl1507/Cgl1548/Cgl1595/Cgl1602/Cgl1611/Cgl1632/Cgl2093/Cgl2129/Cgl2287/Cgl2290/Cgl2695/Cgl2696/Cgl2889	20													GO:0016491	GO:0016491	3/126	49/2313	0.0612245	1.12391	0.210382	0.505119	0.957003	0.957003	Cgl0527/Cgl2432/Cgl3060	3	GO:0016705	GO:0016705	1/114	10/2313
GO:0045892	GO:0045892	6/499	23/2313	1.2092	0.375377	1	0.916408	Cgl0056/Cgl0554/Cgl0743/Cgl1928/Cgl2280/Cgl2639	6	GO:0009089	GO:0009089	5/571	10/2313	0.5	2.02539	1.86008	0.0740827	0.244199	0.190622	Cgl0252/Cgl1109/Cgl1180/Cgl2135/Cgl2617	5													GO:0006865	GO:0006865	1/126	14/2313	0.0714286	1.31122	0.2803	0.544555	0.957003	0.957003	Cgl0968	1	GO:0016746	GO:0016746	1/114	10/2313
GO:0006260	GO:0006260	3/499	11/2313	1.26416	0.434857	1	0.916408	Cgl0638/Cgl1153/Cgl2798	3	GO:0009228	GO:0009228	5/571	10/2313	0.5	2.02539	1.86008	0.0740827	0.244199	0.190622	Cgl1305/Cgl1463/Cgl1464/Cgl2039/Cgl2332	5													GO:0005975	GO:0005975	2/126	35/2313	0.0571429	1.04898	0.0700692	0.577219	0.957003	0.957003	Cgl0659/Cgl2485	2	GO:0030145	GO:0030145	1/114	10/2313
GO:0051082	GO:0051082	3/499	11/2313	1.26416	0.434857	1	0.916408	Cgl2387/Cgl2798/Cgl2799	3	GO:0005840	GO:0005840	9/571	23/2313	0.391304	1.58509	1.6142	0.0891177	0.283267	0.221119	Cgl0485/Cgl0507/Cgl0522/Cgl0523/Cgl0562/Cgl0869/Cgl0872/Cgl0884/Cgl1380	9													GO:0009432	GO:0009432	2/126	35/2313	0.0571429	1.04898	0.0700692	0.577219	0.957003	0.957003	Cgl0789/Cgl1137	2	GO:0005525	GO:0005525	2/114	29/2313
GO:0016887	GO:0016887	28/499	125/2313	1.0383	0.445222	1	0.916408	Cgl0235/Cgl0300/Cgl0386/Cgl0482/Cgl0577/Cgl0729/Cgl0933/Cgl0934/Cgl1252/Cgl1276/Cgl1386/Cgl1546/Cgl1758/Cgl1760/Cgl1765/Cgl1790/Cgl1955/Cgl1959/Cgl2030/Cgl2112/Cgl2141/Cgl2387/Cgl2553/Cgl2665/Cgl2780/Cgl2962/Cgl2974/Cgl3038	28	GO:0016853	GO:0016853	8/571	21/2313	0.380952	1.54316	1.43125	0.121616	0.373236	0.291349	Cgl0165/Cgl0172/Cgl0598/Cgl1578/Cgl2745/Cgl2898/Cgl3022/Cgl3091	8													GO:0004386	GO:0004386	1/126	17/2313	0.0588235	1.07983	0.0792812	0.615439	0.957003	0.957003	Cgl1783	1	GO:0006260	GO:0006260	1/114	11/2313
GO:0008233	GO:0008233	3/499	12/2313	1.15882	0.497009	1	0.916408	Cgl1192/Cgl2665/Cgl3067	3	GO:0051287	GO:0051287	6/571	15/2313	0.4	1.62032	1.37966	0.140834	0.417807	0.326142	Cgl0252/Cgl1284/Cgl1413/Cgl1588/Cgl2355/Cgl2847	6													GO:0043190	GO:0043190	1/126	17/2313	0.0588235	1.07983	0.0792812	0.615439	0.957003	0.957003	Cgl2320	1	GO:0003723	GO:0003723	2/114	30/2313
GO:0050660	GO:0050660	6/499	26/2313	1.06968	0.502644	1	0.916408	Cgl0097/Cgl0288/Cgl1194/Cgl1449/Cgl1509/Cgl1579	6	GO:0003924	GO:0003924	6/571	16/2313	0.375	1.51905	1.19254	0.180731	0.518873	0.405034	Cgl0089/Cgl0497/Cgl1098/Cgl1528/Cgl2155/Cgl2814	6													GO:0008270	GO:0008270	3/126	59/2313	0.0508475	0.933414	-0.124333	0.633271	0.957003	0.957003	Cgl0222/Cgl0236/Cgl2486	3	GO:0000105	GO:0000105	1/114	12/2313
GO:0032259	GO:0032259	8/499	36/2313	1.03006	0.528169	1	0.916408	Cgl0149/Cgl0177/Cgl1115/Cgl1291/Cgl1431/Cgl1815/Cgl2954/Cgl3071	8	GO:0009097	GO:0009097	4/571	10/2313	0.4	1.62032	1.12526	0.21646	0.60203	0.469946	Cgl0252/Cgl1272/Cgl1273/Cgl2127	4													GO:0004252	GO:0004252	1/126	18/2313	0.0555556	1.01984	0.0202801	0.636543	0.957003	0.957003	Cgl2411	1	GO:0004497	GO:0004497	1/114	12/2313
GO:0016747	GO:0016747	6/499	27/2313	1.03006	0.543188	1	0.916408	Cgl0359/Cgl0569/Cgl0704/Cgl1236/Cgl1678/Cgl2181	6	GO:0004386	GO:0004386	6/571	17/2313	0.352941	1.42969	1.01784	0.224489	0.605439	0.472608	Cgl0739/Cgl0816/Cgl1199/Cgl1489/Cgl1637/Cgl1924	6													GO:0006099	GO:0006099	1/126	18/2313	0.0555556	1.01984	0.0202801	0.636543	0.957003	0.957003	Cgl0659	1	GO:0016787	GO:0016787	4/114	72/2313
GO:0140359	GO:0140359	4/499	18/2313	1.03006	0.56577	1	0.916408	Cgl0235/Cgl0729/Cgl1386/Cgl2056	4	GO:0051082	GO:0051082	4/571	11/2313	0.363636	1.47301	0.90013	0.277788	0.719427	0.561587	Cgl0087/Cgl0094/Cgl0598/Cgl2290	4													GO:0032993	GO:0032993	1/126	18/2313	0.0555556	1.01984	0.0202801	0.636543	0.957003	0.957003	Cgl0420	1	GO:0051537	GO:0051537	1/114	13/2313
GO:0016787	GO:0016787	15/499	72/2313	0.965681	0.608889	1	0.916408	Cgl0052/Cgl0287/Cgl0290/Cgl0456/Cgl0771/Cgl1002/Cgl1003/Cgl1373/Cgl1743/Cgl2333/Cgl2353/Cgl2468/Cgl2924/Cgl3064/Cgl3086	15	GO:0016887	GO:0016887	34/571	125/2313	0.272	1.10181	0.669928	0.282921	0.719427	0.561587	Cgl0032/Cgl0094/Cgl0200/Cgl0216/Cgl0242/Cgl0312/Cgl0434/Cgl0500/Cgl0532/Cgl0633/Cgl0636/Cgl0666/Cgl0779/Cgl0854/Cgl0912/Cgl0964/Cgl1079/Cgl1199/Cgl1212/Cgl1222/Cgl1330/Cgl1497/Cgl1562/Cgl1633/Cgl2065/Cgl2078/Cgl2323/Cgl2436/Cgl2454/Cgl2678/Cgl2696/Cgl2747/Cgl2826/Cgl2980	34													GO:0140359	GO:0140359	1/126	18/2313	0.0555556	1.01984	0.0202801	0.636543	0.957003	0.957003	Cgl2056	1	GO:0022857	GO:0022857	4/114	74/2313
GO:0006865	GO:0006865	3/499	14/2313	0.993272	0.609748	1	0.916408	Cgl0931/Cgl2312/Cgl2334	3	GO:0055085	GO:0055085	10/571	34/2313	0.294118	1.19141	0.6436	0.319479	0.781387	0.609953	Cgl0724/Cgl0725/Cgl1028/Cgl1461/Cgl2322/Cgl2323/Cgl2436/Cgl2437/Cgl2438/Cgl2459	10													GO:1990904	GO:1990904	1/126	18/2313	0.0555556	1.01984	0.0202801	0.636543	0.957003	0.957003	Cgl0504	1	GO:0006865	GO:0006865	1/114	14/2313
GO:0005886	GO:0005886	84/499	397/2313	0.980763	0.610328	1	0.916408	Cgl0064/Cgl0068/Cgl0075/Cgl0110/Cgl0133/Cgl0146/Cgl0235/Cgl0262/Cgl0273/Cgl0274/Cgl0283/Cgl0322/Cgl0342/Cgl0351/Cgl0386/Cgl0421/Cgl0448/Cgl0474/Cgl0481/Cgl0482/Cgl0577/Cgl0631/Cgl0668/Cgl0676/Cgl0678/Cgl0924/Cgl0931/Cgl0932/Cgl0933/Cgl0951/Cgl0981/Cgl1038/Cgl1065/Cgl1076/Cgl1104/Cgl1137/Cgl1172/Cgl1194/Cgl1252/Cgl1277/Cgl1311/Cgl1383/Cgl1384/Cgl1449/Cgl1469/Cgl1470/Cgl1502/Cgl1510/Cgl1546/Cgl1892…	84	GO:0005886	GO:0005886	102/571	397/2313	0.256927	1.04076	0.510721	0.325458	0.781387	0.609953	Cgl0015/Cgl0031/Cgl0043/Cgl0044/Cgl0128/Cgl0187/Cgl0188/Cgl0201/Cgl0216/Cgl0233/Cgl0268/Cgl0269/Cgl0311/Cgl0338/Cgl0344/Cgl0406/Cgl0434/Cgl0451/Cgl0500/Cgl0501/Cgl0533/Cgl0633/Cgl0635/Cgl0636/Cgl0666/Cgl0712/Cgl0724/Cgl0725/Cgl0755/Cgl0756/Cgl0811/Cgl0855/Cgl0879/Cgl0964/Cgl1028/Cgl1080/Cgl1082/Cgl1138/Cgl1186/Cgl1189/Cgl1203/Cgl1207/Cgl1208/Cgl1209/Cgl1210/Cgl1211/Cgl1212/Cgl1213/Cgl1222/Cgl1330…	102													GO:0016301	GO:0016301	1/126	20/2313	0.05	0.917857	-0.0885396	0.675365	0.957003	0.957003	Cgl1936	1	GO:0003924	GO:0003924	1/114	16/2313
GO:0030288	GO:0030288	4/499	19/2313	0.975846	0.612122	1	0.916408	Cgl0022/Cgl0023/Cgl0328/Cgl1192	4	GO:0000105	GO:0000105	4/571	12/2313	0.333333	1.35026	0.696328	0.341344	0.781387	0.609953	Cgl1504/Cgl2093/Cgl2100/Cgl2101	4													GO:0016887	GO:0016887	6/126	125/2313	0.048	0.881143	-0.327877	0.687841	0.957003	0.957003	Cgl0001/Cgl0038/Cgl1433/Cgl1460/Cgl2629/Cgl2994	6	GO:0004252	GO:0004252	1/114	18/2313
GO:0006508	GO:0006508	9/499	44/2313	0.948124	0.63177	1	0.916408	Cgl0340/Cgl0680/Cgl0682/Cgl0791/Cgl1192/Cgl1348/Cgl1714/Cgl2665/Cgl3067	9	GO:0016829	GO:0016829	8/571	27/2313	0.296296	1.20023	0.599057	0.342406	0.781387	0.609953	Cgl0467/Cgl0997/Cgl1217/Cgl1561/Cgl2138/Cgl2538/Cgl2813/Cgl3022	8													GO:0006508	GO:0006508	2/126	44/2313	0.0454545	0.834416	-0.266124	0.702258	0.957003	0.957003	Cgl0680/Cgl3067	2	GO:0006099	GO:0006099	1/114	18/2313
GO:0000166	GO:0000166	5/499	25/2313	0.927054	0.654248	1	0.916408	Cgl0023/Cgl0328/Cgl2555/Cgl3060/Cgl3063	5	GO:0016301	GO:0016301	6/571	20/2313	0.3	1.21524	0.553371	0.3699	0.823028	0.642458	Cgl0942/Cgl1081/Cgl1415/Cgl1528/Cgl2692/Cgl3037	6													GO:0005840	GO:0005840	1/126	23/2313	0.0434783	0.798137	-0.233485	0.726015	0.957003	0.957003	Cgl0504	1	GO:0032993	GO:0032993	1/114	18/2313
GO:0016301	GO:0016301	4/499	20/2313	0.927054	0.655287	1	0.916408	Cgl0153/Cgl0315/Cgl0611/Cgl2535	4	GO:0043190	GO:0043190	5/571	17/2313	0.294118	1.19141	0.453406	0.414073	0.871232	0.680086	Cgl0532/Cgl1079/Cgl1331/Cgl1461/Cgl2439	5													GO:0008360	GO:0008360	1/126	23/2313	0.0434783	0.798137	-0.233485	0.726015	0.957003	0.957003	Cgl0680	1	GO:0045892	GO:0045892	1/114	23/2313
GO:0009089	GO:0009089	2/499	10/2313	0.927054	0.670392	1	0.916408	Cgl1971/Cgl1973	2	GO:0010181	GO:0010181	3/571	10/2313	0.3	1.21524	0.390442	0.465119	0.871232	0.680086	Cgl1623/Cgl2531/Cgl2918	3													GO:0009252	GO:0009252	1/126	23/2313	0.0434783	0.798137	-0.233485	0.726015	0.957003	0.957003	Cgl0680	1	GO:0006281	GO:0006281	1/114	24/2313
GO:0009097	GO:0009097	2/499	10/2313	0.927054	0.670392	1	0.916408	Cgl0097/Cgl0978	2	GO:0016746	GO:0016746	3/571	10/2313	0.3	1.21524	0.390442	0.465119	0.871232	0.680086	Cgl0297/Cgl1178/Cgl1668	3													GO:0045892	GO:0045892	1/126	23/2313	0.0434783	0.798137	-0.233485	0.726015	0.957003	0.957003	Cgl0599	1	GO:0016491	GO:0016491	2/114	49/2313
GO:0016746	GO:0016746	2/499	10/2313	0.927054	0.670392	1	0.916408	Cgl0091/Cgl2475	2	GO:0016791	GO:0016791	3/571	10/2313	0.3	1.21524	0.390442	0.465119	0.871232	0.680086	Cgl2236/Cgl2891/Cgl2898	3													GO:0006281	GO:0006281	1/126	24/2313	0.0416667	0.764881	-0.27786	0.74109	0.957003	0.957003	Cgl3001	1	GO:0000166	GO:0000166	1/114	25/2313
GO:0016853	GO:0016853	4/499	21/2313	0.882909	0.695108	1	0.916408	Cgl0019/Cgl0422/Cgl0914/Cgl2976	4	GO:0033214	GO:0033214	3/571	10/2313	0.3	1.21524	0.390442	0.465119	0.871232	0.680086	Cgl0501/Cgl0811/Cgl2113	3													GO:0000049	GO:0000049	1/126	26/2313	0.0384615	0.706044	-0.361735	0.768815	0.957003	0.957003	Cgl0504	1	GO:0016887	GO:0016887	5/114	125/2313
GO:0003924	GO:0003924	3/499	16/2313	0.869113	0.704265	1	0.916408	Cgl0495/Cgl0929/Cgl1940	3	GO:0009058	GO:0009058	4/571	14/2313	0.285714	1.15737	0.338064	0.467755	0.871232	0.680086	Cgl0332/Cgl1103/Cgl2160/Cgl2745	4													GO:0030170	GO:0030170	1/126	26/2313	0.0384615	0.706044	-0.361735	0.768815	0.957003	0.957003	Cgl2786	1	GO:0005829	GO:0005829	10/114	241/2313
GO:0004386	GO:0004386	3/499	17/2313	0.817989	0.744496	1	0.916408	Cgl1739/Cgl1743/Cgl1783	3	GO:0006099	GO:0006099	5/571	18/2313	0.277778	1.12522	0.305283	0.469015	0.871232	0.680086	Cgl0366/Cgl0664/Cgl0829/Cgl1129/Cgl1540	5													GO:0050660	GO:0050660	1/126	26/2313	0.0384615	0.706044	-0.361735	0.768815	0.957003	0.957003	Cgl1581	1	GO:0000976	GO:0000976	1/114	29/2313
GO:0000155	GO:0000155	2/499	12/2313	0.772545	0.767878	1	0.916408	Cgl0068/Cgl0273	2	GO:0003723	GO:0003723	8/571	30/2313	0.266667	1.08021	0.253119	0.469878	0.871232	0.680086	Cgl0582/Cgl0825/Cgl1199/Cgl1406/Cgl1618/Cgl1979/Cgl1987/Cgl2138	8													GO:0051301	GO:0051301	1/126	26/2313	0.0384615	0.706044	-0.361735	0.768815	0.957003	0.957003	Cgl1419	1	GO:0003677	GO:0003677	7/114	175/2313
GO:0043138	GO:0043138	2/499	12/2313	0.772545	0.767878	1	0.916408	Cgl1373/Cgl1765	2	GO:0015833	GO:0015833	3/571	11/2313	0.272727	1.10476	0.199356	0.535368	0.972403	0.759061	Cgl2323/Cgl2436/Cgl2439	3													GO:0016829	GO:0016829	1/126	27/2313	0.037037	0.679894	-0.401506	0.781552	0.957003	0.957003	Cgl2046	1	GO:0006355	GO:0006355	1/114	30/2313
GO:0005975	GO:0005975	6/499	35/2313	0.794618	0.799021	1	0.916408	Cgl0318/Cgl1004/Cgl1555/Cgl2087/Cgl2594/Cgl3064	6	GO:0050661	GO:0050661	4/571	16/2313	0.25	1.0127	0.0291722	0.584206	1	0.780603	Cgl0252/Cgl1273/Cgl1452/Cgl1588	4													GO:0000976	GO:0000976	1/126	29/2313	0.0344828	0.633005	-0.477272	0.804974	0.959686	0.959686	Cgl0923	1	GO:0005975	GO:0005975	1/114	35/2313
GO:0005576	GO:0005576	2/499	13/2313	0.713119	0.80649	1	0.916408	Cgl0571/Cgl2475	2	GO:0050660	GO:0050660	6/571	26/2313	0.230769	0.934797	-0.191385	0.650421	1	0.780603	Cgl0366/Cgl0688/Cgl1017/Cgl1231/Cgl2039/Cgl2286	6													GO:0051539	GO:0051539	1/126	30/2313	0.0333333	0.611905	-0.513453	0.815733	0.959686	0.959686	Cgl0599	1	GO:0009432	GO:0009432	1/114	35/2313
GO:0020037	GO:0020037	2/499	13/2313	0.713119	0.80649	1	0.916408	Cgl0255/Cgl0553	2	GO:0020037	GO:0020037	3/571	13/2313	0.230769	0.934797	-0.134946	0.658495	1	0.780603	Cgl1186/Cgl1672/Cgl2817	3													GO:0071555	GO:0071555	1/126	32/2313	0.03125	0.573661	-0.582804	0.835516	0.964056	0.964056	Cgl0680	1	GO:0032259	GO:0032259	1/114	36/2313
GO:0003723	GO:0003723	5/499	30/2313	0.772545	0.808295	1	0.916408	Cgl0147/Cgl0804/Cgl1426/Cgl2269/Cgl2945	5	GO:0140359	GO:0140359	4/571	18/2313	0.222222	0.900175	-0.243373	0.684422	1	0.780603	Cgl0200/Cgl0201/Cgl1638/Cgl2078	4													GO:0055085	GO:0055085	1/126	34/2313	0.0294118	0.539916	-0.648574	0.853189	0.965875	0.965875	Cgl1992	1	GO:0006508	GO:0006508	1/114	44/2313
GO:0009058	GO:0009058	2/499	14/2313	0.662182	0.83928	1	0.916408	Cgl0354/Cgl2861	2	GO:0006865	GO:0006865	3/571	14/2313	0.214286	0.868026	-0.283512	0.710515	1	0.780603	Cgl1331/Cgl1332/Cgl3066	3													GO:0005737	GO:0005737	10/126	256/2313	0.0390625	0.717076	-1.15193	0.907853	0.99869	0.99869	Cgl0001/Cgl0222/Cgl0527/Cgl0599/Cgl1419/Cgl2079/Cgl2411/Cgl2485/Cgl2786/Cgl2799	10	GO:0008270	GO:0008270	1/114	59/2313
GO:0006189	GO:0006189	2/499	15/2313	0.618036	0.866959	1	0.916408	Cgl0714/Cgl2468	2	GO:0030288	GO:0030288	4/571	19/2313	0.210526	0.852797	-0.368793	0.727673	1	0.780603	Cgl0278/Cgl0669/Cgl0810/Cgl3075	4													GO:0000287	GO:0000287	2/126	75/2313	0.0266667	0.489524	-1.07853	0.923624	0.99869	0.99869	Cgl0061/Cgl2610	2	GO:0016020	GO:0016020	13/114	407/2313
GO:0005525	GO:0005525	4/499	29/2313	0.639348	0.900765	1	0.916408	Cgl0495/Cgl0929/Cgl1940/Cgl3001	4	GO:0003676	GO:0003676	11/571	51/2313	0.215686	0.873699	-0.522074	0.749035	1	0.780603	Cgl0718/Cgl0731/Cgl0737/Cgl1201/Cgl1489/Cgl1548/Cgl1635/Cgl1924/Cgl2116/Cgl2236/Cgl2473	11													GO:0003735	GO:0003735	1/126	54/2313	0.0185185	0.339947	-1.1778	0.95316	0.99869	0.99869	Cgl0504	1	GO:0000287	GO:0000287	1/114	75/2313
GO:0009228	GO:0009228	1/499	10/2313	0.463527	0.912444	1	0.916408	Cgl3072	1	GO:0005507	GO:0005507	2/571	10/2313	0.2	0.810158	-0.344377	0.749449	1	0.780603	Cgl0434/Cgl0945	2													GO:0006412	GO:0006412	1/126	61/2313	0.0163934	0.300937	-1.32786	0.968674	0.99869	0.99869	Cgl0504	1	GO:0003700	GO:0003700	1/114	87/2313
GO:0016791	GO:0016791	1/499	10/2313	0.463527	0.912444	1	0.916408	Cgl1410	1	GO:0015293	GO:0015293	2/571	10/2313	0.2	0.810158	-0.344377	0.749449	1	0.780603	Cgl0712/Cgl3066	2													GO:0005829	GO:0005829	7/126	241/2313	0.0290456	0.533195	-1.8374	0.983394	0.99869	0.99869	Cgl0236/Cgl0659/Cgl0789/Cgl1418/Cgl1935/Cgl1995/Cgl2079	7
GO:0033214	GO:0033214	1/499	10/2313	0.463527	0.912444	1	0.916408	Cgl0668	1	GO:0030145	GO:0030145	2/571	10/2313	0.2	0.810158	-0.344377	0.749449	1	0.780603	Cgl0467/Cgl1595	2													GO:0005524	GO:0005524	9/126	294/2313	0.0306122	0.561953	-1.92922	0.986076	0.99869	0.99869	Cgl0001/Cgl0038/Cgl0236/Cgl1433/Cgl1460/Cgl2199/Cgl2485/Cgl2629/Cgl2994	9
GO:0051539	GO:0051539	4/499	30/2313	0.618036	0.914991	1	0.916408	Cgl0072/Cgl0743/Cgl2671/Cgl2959	4	GO:0000166	GO:0000166	5/571	25/2313	0.2	0.810158	-0.54629	0.777194	1	0.780603	Cgl0603/Cgl1621/Cgl1670/Cgl2500/Cgl2697	5													GO:0046872	GO:0046872	3/126	189/2313	0.015873	0.291383	-2.43961	0.99869	0.99869	0.99869	Cgl0599/Cgl0658/Cgl1434	3
GO:0008270	GO:0008270	9/499	59/2313	0.707075	0.9172	1	0.916408	Cgl0222/Cgl1928/Cgl2280/Cgl2387/Cgl2468/Cgl2486/Cgl2665/Cgl2798/Cgl3004	9	GO:0051539	GO:0051539	6/571	30/2313	0.2	0.810158	-0.599085	0.787955	1	0.780603	Cgl1189/Cgl1305/Cgl1315/Cgl1540/Cgl2816/Cgl2817	6
GO:0016757	GO:0016757	2/499	18/2313	0.51503	0.925802	1	0.916408	Cgl0631/Cgl2861	2	GO:0046983	GO:0046983	2/571	11/2313	0.181818	0.736507	-0.501419	0.797022	1	0.780603	Cgl0252/Cgl0564	2
GO:0046983	GO:0046983	1/499	11/2313	0.421388	0.931415	1	0.916408	Cgl2387	1	GO:0009432	GO:0009432	7/571	35/2313	0.2	0.810158	-0.647796	0.798328	1	0.780603	Cgl0004/Cgl0734/Cgl1138/Cgl1592/Cgl1672/Cgl1673/Cgl2078	7
GO:0000105	GO:0000105	1/499	12/2313	0.386273	0.946282	1	0.916408	Cgl2094	1	GO:0016787	GO:0016787	15/571	72/2313	0.208333	0.843914	-0.770188	0.817399	1	0.780603	Cgl0310/Cgl0739/Cgl0816/Cgl0836/Cgl0963/Cgl1178/Cgl1207/Cgl1489/Cgl1602/Cgl1670/Cgl1924/Cgl2059/Cgl2495/Cgl2881/Cgl2884	15
GO:0009055	GO:0009055	1/499	12/2313	0.386273	0.946282	1	0.916408	Cgl2959	1	GO:0009055	GO:0009055	2/571	12/2313	0.166667	0.675131	-0.645845	0.836418	1	0.780603	Cgl1186/Cgl1231	2
GO:0008360	GO:0008360	2/499	23/2313	0.403067	0.973149	1	0.916408	Cgl0680/Cgl2475	2	GO:0032993	GO:0032993	3/571	18/2313	0.166667	0.675131	-0.792028	0.859175	1	0.780603	Cgl0272/Cgl0754/Cgl1399	3
GO:0051287	GO:0051287	1/499	15/2313	0.309018	0.974209	1	0.916408	Cgl1973	1	GO:0000428	GO:0000428	2/571	13/2313	0.153846	0.623198	-0.779846	0.868768	1	0.780603	Cgl0489/Cgl0564	2
GO:0050661	GO:0050661	1/499	16/2313	0.289704	0.979809	1	0.916408	Cgl1973	1	GO:0051537	GO:0051537	2/571	13/2313	0.153846	0.623198	-0.779846	0.868768	1	0.780603	Cgl2190/Cgl2384	2
GO:0005829	GO:0005829	40/499	241/2313	0.76934	0.982738	1	0.916408	Cgl0182/Cgl0221/Cgl0257/Cgl0300/Cgl0340/Cgl0771/Cgl0804/Cgl0874/Cgl0908/Cgl0913/Cgl0929/Cgl1019/Cgl1218/Cgl1289/Cgl1373/Cgl1378/Cgl1503/Cgl1572/Cgl1955/Cgl1962/Cgl1971/Cgl1973/Cgl2068/Cgl2144/Cgl2212/Cgl2255/Cgl2280/Cgl2283/Cgl2311/Cgl2325/Cgl2350/Cgl2526/Cgl2657/Cgl2665/Cgl2787/Cgl2835/Cgl2920/Cgl2965/Cgl2976/Cgl3072	40	GO:0022857	GO:0022857	14/571	74/2313	0.189189	0.766365	-1.16927	0.907444	1	0.780603	Cgl0031/Cgl0233/Cgl0406/Cgl0501/Cgl0633/Cgl0811/Cgl0855/Cgl1138/Cgl1331/Cgl1354/Cgl1467/Cgl2113/Cgl2552/Cgl2828	14
GO:0043190	GO:0043190	1/499	17/2313	0.272663	0.984195	1	0.916408	Cgl1959	1	GO:0016747	GO:0016747	4/571	27/2313	0.148148	0.600117	-1.19637	0.929814	1	0.780603	Cgl0343/Cgl0922/Cgl2740/Cgl2878	4
GO:0030170	GO:0030170	2/499	26/2313	0.356559	0.98569	1	0.916408	Cgl2087/Cgl2604	2	GO:0008168	GO:0008168	1/571	10/2313	0.1	0.405079	-1.0792	0.941663	1	0.780603	Cgl1328	1
GO:0055085	GO:0055085	3/499	34/2313	0.408994	0.986866	1	0.916408	Cgl1383/Cgl1384/Cgl2340	3	GO:0016705	GO:0016705	1/571	10/2313	0.1	0.405079	-1.0792	0.941663	1	0.780603	Cgl2190	1
GO:0006099	GO:0006099	1/499	18/2313	0.257515	0.98763	1	0.916408	Cgl1503	1	GO:0016491	GO:0016491	8/571	49/2313	0.163265	0.661353	-1.3715	0.943795	1	0.780603	Cgl0842/Cgl0945/Cgl1248/Cgl1486/Cgl2039/Cgl2384/Cgl2918/Cgl3076	8
GO:1990904	GO:1990904	1/499	18/2313	0.257515	0.98763	1	0.916408	Cgl3099	1	GO:0005975	GO:0005975	5/571	35/2313	0.142857	0.578684	-1.43765	0.956467	1	0.780603	Cgl0583/Cgl0748/Cgl1578/Cgl2297/Cgl2644	5
GO:0071555	GO:0071555	2/499	32/2313	0.289704	0.996065	1	0.916408	Cgl0680/Cgl2475	2	GO:0006281	GO:0006281	3/571	24/2313	0.125	0.506349	-1.39153	0.958043	1	0.780603	Cgl0671/Cgl1244/Cgl2741	3
GO:0005840	GO:0005840	1/499	23/2313	0.201534	0.996374	1	0.916408	Cgl3099	1	GO:0004252	GO:0004252	2/571	18/2313	0.111111	0.450088	-1.34068	0.958625	1	0.780603	Cgl2411/Cgl2412	2
GO:0009252	GO:0009252	1/499	23/2313	0.201534	0.996374	1	0.916408	Cgl0680	1	GO:0032259	GO:0032259	5/571	36/2313	0.138889	0.562609	-1.514	0.963695	1	0.780603	Cgl0471/Cgl1139/Cgl1201/Cgl1507/Cgl2129	5
GO:0000049	GO:0000049	1/499	26/2313	0.17828	0.998266	1	0.916408	Cgl1240	1	GO:0000155	GO:0000155	1/571	12/2313	0.0833333	0.337566	-1.31693	0.967009	1	0.780603	Cgl0755	1
GO:0051301	GO:0051301	1/499	26/2313	0.17828	0.998266	1	0.916408	Cgl2387	1	GO:0004497	GO:0004497	1/571	12/2313	0.0833333	0.337566	-1.31693	0.967009	1	0.780603	Cgl2190	1
GO:0046872	GO:0046872	25/499	189/2313	0.613131	0.99919	1	0.916408	Cgl0052/Cgl0056/Cgl0255/Cgl0290/Cgl0422/Cgl0482/Cgl0743/Cgl0845/Cgl0908/Cgl0914/Cgl1115/Cgl1153/Cgl1250/Cgl1601/Cgl1770/Cgl1940/Cgl2315/Cgl2325/Cgl2383/Cgl2542/Cgl2587/Cgl2671/Cgl2922/Cgl2959/Cgl2974	25	GO:0008233	GO:0008233	1/571	12/2313	0.0833333	0.337566	-1.31693	0.967009	1	0.780603	Cgl0156	1
GO:0005524	GO:0005524	42/499	294/2313	0.662182	0.99973	1	0.916408	Cgl0115/Cgl0235/Cgl0300/Cgl0386/Cgl0482/Cgl0577/Cgl0729/Cgl0771/Cgl0933/Cgl0934/Cgl1002/Cgl1003/Cgl1004/Cgl1240/Cgl1250/Cgl1252/Cgl1276/Cgl1373/Cgl1386/Cgl1414/Cgl1546/Cgl1743/Cgl1758/Cgl1760/Cgl1765/Cgl1790/Cgl1928/Cgl1955/Cgl1959/Cgl2030/Cgl2112/Cgl2141/Cgl2325/Cgl2387/Cgl2553/Cgl2665/Cgl2736/Cgl2780/Cgl2798/Cgl2962/Cgl2974/Cgl3038	42	GO:0071949	GO:0071949	1/571	14/2313	0.0714286	0.289342	-1.52666	0.981354	1	0.780603	Cgl2171	1
GO:0006412	GO:0006412	3/499	61/2313	0.227964	0.999951	1	0.916408	Cgl0425/Cgl1601/Cgl3099	3	GO:0000976	GO:0000976	3/571	29/2313	0.103448	0.419047	-1.8021	0.985899	1	0.780603	Cgl0272/Cgl0754/Cgl1399	3
GO:0003735	GO:0003735	2/499	54/2313	0.171677	0.999973	1	0.916408	Cgl0425/Cgl3099	2	GO:0006355	GO:0006355	3/571	30/2313	0.1	0.405079	-1.87739	0.988738	1	0.780603	Cgl0272/Cgl0963/Cgl2394	3
GO:0000287	GO:0000287	4/499	75/2313	0.247214	0.999984	1	0.916408	Cgl0097/Cgl1019/Cgl2144/Cgl2283	4	GO:0015074	GO:0015074	1/571	20/2313	0.05	0.202539	-2.05027	0.996645	1	0.780603	Cgl0718	1
GO:0005737	GO:0005737	27/499	256/2313	0.488876	1	1	0.916408	Cgl0144/Cgl0222/Cgl0255/Cgl0308/Cgl0383/Cgl0495/Cgl0638/Cgl0743/Cgl1240/Cgl1410/Cgl1556/Cgl1760/Cgl1790/Cgl1937/Cgl1940/Cgl2094/Cgl2126/Cgl2167/Cgl2351/Cgl2571/Cgl2604/Cgl2709/Cgl2780/Cgl2798/Cgl2799/Cgl2926/Cgl3012	27	GO:0006310	GO:0006310	1/571	21/2313	0.047619	0.192895	-2.12677	0.997481	1	0.780603	Cgl1602	1
										GO:0006508	GO:0006508	4/571	44/2313	0.0909091	0.368253	-2.42181	0.997926	1	0.780603	Cgl0278/Cgl1538/Cgl2301/Cgl2696	4
										GO:0003677	GO:0003677	26/571	175/2313	0.148571	0.601831	-3.13596	0.999646	1	0.780603	Cgl0242/Cgl0309/Cgl0489/Cgl0564/Cgl0698/Cgl0775/Cgl0776/Cgl0779/Cgl0816/Cgl0854/Cgl0912/Cgl0986/Cgl1294/Cgl1353/Cgl1589/Cgl1592/Cgl1602/Cgl1633/Cgl1968/Cgl2028/Cgl2065/Cgl2115/Cgl2394/Cgl2519/Cgl2915/Cgl2980	26
										GO:0016020	GO:0016020	74/571	407/2313	0.181818	0.736507	-3.35191	0.99977	1	0.780603	Cgl0014/Cgl0045/Cgl0071/Cgl0126/Cgl0127/Cgl0156/Cgl0192/Cgl0196/Cgl0200/Cgl0217/Cgl0264/Cgl0265/Cgl0266/Cgl0270/Cgl0304/Cgl0305/Cgl0310/Cgl0324/Cgl0346/Cgl0347/Cgl0432/Cgl0433/Cgl0459/Cgl0460/Cgl0468/Cgl0531/Cgl0534/Cgl0568/Cgl0601/Cgl0649/Cgl0708/Cgl0773/Cgl0815/Cgl0821/Cgl0888/Cgl0943/Cgl1029/Cgl1040/Cgl1078/Cgl1124/Cgl1223/Cgl1249/Cgl1415/Cgl1416/Cgl1465/Cgl1475/Cgl1548/Cgl1566/Cgl1638/Cgl1946…	74
										GO:0003700	GO:0003700	3/571	87/2313	0.0344828	0.139682	-4.68213	1	1	0.780603	Cgl0698/Cgl1987/Cgl2915	3
[truncated: 68 more columns]

## Sheet: Table S5
Supplementary Tabls S5. The maximum specific growth rates (μmax) of validated mutants.
	Sample	μ_max
Cgl0086	Cgl0086-pH7	0.269137
	Cgl0086-pH4	0.210226
	Vector Control-PJ-Ph7	0.410581
	Vector Control-PJ-pH4	0.347876
Cgl0087	Cgl0087-pH7	0.389573
	Cgl0087-pH4	0.30073
	Vector Control-PJ-pH4	0.358551
	Vector Control-PJ-pH7.0	0.41545
Cgl0088	Cgl0088-pH7.0	0.392433
	Cgl0088-pH4	0.48796
	Vector Control-PJ-pH7	0.323741
	Vector Control-PJ-pH4	0.3709
Cgl0089	Cgl0089-pH7.0	0.45535
	Cgl0089-pH4	0.413574
	Vector Control-PJ-pH7	0.323741
	Vector Control-PJ-pH4	0.3709
Cgl0090	Cgl0090-pH7	0.392433
	Cgl0090-pH4	0.291565
	Vector Control-PJ-pH7	0.323741
	Vector Control-PJ-pH4	0.3709
Cgl0264	Cgl0264-pH7	0.469648
	Cgl0264-pH4	0.386284
	Vector Control-PJ-pH7	0.417988
	Vector Control-PJ-pH4	0.34435
Cgl0267	Cgl0267-pH7.0	0.492011
	Cgl0267-pH4	0.47012
	Vector Control-PJ-pH7	0.339384
	Vector Control-PJ-pH4	0.380287
Cgl0268	Cgl0268-pH7	0.501847
	Cgl0268-pH4	0.381288
	Vector Control-PJ-pH7	0.339384
	Vector Control-PJ-pH4	0.380287
Cgl0712	Cgl0712-pH7	0.471833
	Cgl0712-pH4	0.378776
	Vector Control-PJ-pH7	0.417988
	Vector Control-PJ-pH4	0.34435
Cgl0777	Cgl0777-pH7	0.385727
	Cgl0777-pH4	0.144732
	Vector Control-PJ-pH7	0.410581
	Vector Control-PJ-pH4	0.347876
Cgl0879	Cgl0879-pH7	0.462341
	Cgl0879-pH4	0.385777
	Vector Control-PJ-pH7	0.417988
	Vector Control-PJ-pH4	0.34435
Cgl1015	Cgl1015-pH7	0.284675
	Cgl1015-pH4	0.221423
	Vector Control-PJ-pH7	0.417988
	Vector Control-PJ-pH4	0.34435
Cgl1100	Cgl1100-pH7	0.344852
	Cgl1100-pH4	0.278062
	Vector Control-PJ-pH7	0.337201
	Vector Control-PJ-pH4	0.333542
Cgl180	Cgl1180-pH7	0.364762
	Cgl1180-pH4	0.300082
	Vector Control-PJ-pH7	0.337201
	Vector Control-PJ-pH4	0.333542
Cgl1186	Cgl1186-pH7	0.469741
	Cgl1186-pH4	0.375166
	Vector Control-PJ-pH7	0.417988
	Vector Control-PJ-pH4	0.34435
Cgl1187	Cgl1187-pH7	0.471224
	Cgl1187-pH4	0.411304
	Vector Control-PJ-pH7	0.323741
	Vector Control-PJ-pH4	0.3709
Cgl1190	Cgl1190-pH7	0.490302
	Cgl1190-pH4	0.420228
	Vector Control-PJ-pH7	0.3699
	Vector Control-PJ-pH4	0.378966
Cgl1270	Cgl1270-Ph7	0.458429
	Cgl1270-pH4	0.374068
	Vector Control-PJ-pH7	0.41545
	Vector Control-PJ-pH4	0.358551
Cgl1436	Cgl1436-pH7	0.387598
	Cgl1436-pH4	0.210434
	Vector Control-PJ-pH7	0.41545
	Vector Control-PJ-pH4	0.358551
Cgl2391	Cgl2391-pH7	0.464769
	Cgl2391-pH4	0.413419
	Vector Control-PJ-pH7	0.339384
	Vector Control-PJ-pH4	0.380287
Cgl2394	Cgl2394-pH7	0.512188
	Cgl2394-pH4	0.419173
	Vector Control-PJ-pH7	0.3699
	Vector Control-PJ-pH4	0.378966
Cgl2395	Cgl2395-pH7	0.512188
	Cgl2395-pH4	0.419173
	Vector Control-PJ-pH7	0.3699
	Vector Control-PJ-pH4	0.378966
Cgl2398	Cgl2398-pH7	0.405709
	Cgl2398-pH4	0.365578
	Vector Control-PJ-pH7	0.410581
	Vector Control-PJ-pH4	0.347876
Cgl2551	Cgl2551-pH7	0.349589
	Cgl2551-pH4	0.325767
	Vector Control-PJ-pH4	0.347876
	Vector Control-PJ-pH7	0.410581
Cgl2729	Cgl2729-pH7	0.27623
	Cgl2729-pH4	0.0201265
	Vector Control-PJ-pH7	0.337201
	Vector Control-PJ-pH4	0.333542
Cgl2730	Cgl2730-pH7	0.41205
	Cgl2730-pH4	0.351806
	Vector Control-PJ-pH7	0.337201
	Vector Control-PJ-pH4	0.333542
Cgl2731	Cgl2731-pH7	0.477111
	Cgl2731-pH4	0.403017
	Vector Control-PJ-pH7	0.339384
	Vector Control-PJ-pH4	0.380287
Cgl2935	Cgl2935-pH7	0.349589
	Cgl2935-pH4	0.325767
	Vector Control-PJ-pH7	0.410581
	Vector Control-PJ-pH4	0.347876
Cg3027	Cgl3027-pH7	0.389573
	Cgl3027-pH4	0.30073
	Vector Control-PJ-pH7	0.41545
	Vector Control-PJ-pH4	0.358551
Cgl0086	Cgl0086 pH 7	0.196439
	Cgl0086 pH5.5	0.0739982
	Vector Control pH7	0.474311
	Vector Control pH5.5	0.203958
Cgl0087	Cgl0087 pH 7	0.409052
	Cgl0087 pH5.5	0.0915321
	Vector Control pH7	0.474311
	Vector Control pH5.5	0.203958
Cgl0088	Cgl0088 pH7	0.215855
	Cgl0088 pH5.5	0.181428
	Vector Control pH7	0.444298
	Vector Control pH5.5	0.209217
Cgl0089	Cgl0089 pH7	0.472224
	Cgl0089 pH5.5	0.180877
	Vector Control pH7	0.444298
	Vector Control pH5.5	0.209217
Cgl0090	Cgl0090 pH7	0.346034
	Cgl0090 pH5.5	0.0870118
	Vector Control pH7	0.444298
	Vector Control pH5.5	0.209217
Cgl0264	Cgl0264 pH7	0.495735
	Cgl0264 pH5.5	0.242677
	Vector Control pH7	0.474311
	Vector Control pH5.5	0.203958
Cgl0267	Cgl0267 pH7	0.450185
	Cgl0267 pH5.5	0.216839
	Vector Control pH7	0.156127
	Vector Control pH5.5	0.203498
Cgl0268	Cgl0268 pH7	0.457543
	Cgl0268 pH5.5	0.190936
	Vector Control pH7	0.156127
	Vector Control pH5.5	0.203498
Cgl0712	Cgl0712 pH7	0.445063
	Cgl0712 pH5.5	0.0866698
	Vector Control pH7	0.474311
	Vector Control pH5.5	0.203958
Cgl0777	Cgl0777 pH7	0.372403
	Cgl0777 pH5.5	0.0362973
	Vector Control pH7	0.474311
	Vector Control pH5.5	0.203958
Cgl0879	Cgl0879 pH7	0.233958
	Cgl0879 pH5.5	0.227739
	Vector Control pH7	0.474311
	Vector Control pH5.5	0.203958
Cgl1100	Cgl1100 pH7	0.385329
	Cgl1100 pH5.5	0.195287
	Vector Control pH7	0.474311
	Vector Control pH5.5	0.203958
Cgl1180	Cgl1180 pH7	0.143813
	Cgl1180 pH5.5	0.227779
	Vector Control pH7	0.474311
	Vector Control pH5.5	0.203958
Cgl1186	Cgl1186 pH7	0.485277
	Cgl1186 pH5.5	0.234756
	Vector Control pH7	0.474311
	Vector Control pH5.5	0.203958
Cgl1187	Cgl1187 pH7	0.477076
	Cgl1187 pH5.5	0.235628
	Vector Control pH7	0.156127
	Vector Control pH5.5	0.203498
Cgl1190	Cgl1190 pH7	0.470088
	Cgl1190 pH5.5	0.239253
	Vector Control pH7	0.162754
	Vector Control pH5.5	0.203498
Cgl1270	Cgl1270 pH7	0.46369
	Cgl1270 pH5.5	0.154112
	Vector Control pH7	0.474311
	Vector Control pH5.5	0.203958
Cgl1436	Cgl1436 pH7	0.227844
	Cgl1436 pH5.5	0.284373
	Vector Control pH7	0.474311
	Vector Control pH5.5	0.203958
Cgl2391	Cgl2391 pH7	0.415306
	Cgl2391 pH5.5	0.177708
	Vector Control pH7	0.153376
	Vector Control pH5.5	0.201925
Cgl2394	Cgl2394 pH7	0.419547
	Cgl2394 pH5.5	0.205846
	Vector Control pH7	0.153376
	Vector Control pH5.5	0.201925
Cgl2395	Cgl2395 pH7	0.48211
	Cgl2395 pH5.5	0.104574
	Vector Control pH7	0.153376
	Vector Control pH5.5	0.201925
Cgl2398	Cgl2398 pH7	0.170512
	Cgl2398 pH5.5	0.204368
	Vector Control pH7	0.474311
	Vector Control pH5.5	0.203958
Cgl2551	Cgl2551 pH7	0.473472
	Cgl2551 pH5.5	0.253418
	Vector Control pH7	0.474311
	Vector Control pH5.5	0.203958
Cgl2730	Cgl2730 pH7	0.0288974
	Cgl2730 pH5.5	0.03301
	Vector Control pH7	0.474311
	Vector Control pH5.5	0.203958
Cgl2731	Cgl2731 pH7	0.438087
	Cgl2731 pH5.5	0.201098
	Vector Control pH7	0.153376
	Vector Control pH5.5	0.201925
Cgl2732	Cgl2732 pH7	0.498522
	Cgl2732 pH5.5	0.201925
	Vector Control pH7	0.153376
	Vector Control pH5.5	0.25229
Cgl2555	Cgl2733 pH7	0.483414
	Cgl2733 pH5.5	0.201925
	Vector Control pH7	0.153376
	Vector Control pH5.5	0.211746
Cgl2734	Cgl2734 pH7	0.47715
	Cgl2734 pH5.5	0.225347
	Vector Control pH7	0.153376
	Vector Control pH5.5	0.201925
Cgl2783	Cgl2783 pH7	0.464036
	Cgl2783 pH5.5	0.234462
	Vector Control pH7	0.153376
	Vector Control pH5.5	0.201925
Cgl2784	Cgl2784 pH7	0.177752
	Cgl2784 pH5.5	0.0370354
	Vector Control pH7	0.153376
	Vector Control pH5.5	0.201925
Cgl2785	Cgl2785 pH7	0.434376
	Cgl2785 pH5.5	0.203571
	Vector Control pH7	0.153376
	Vector Control pH5.5	0.201925
Cgl2935	Cgl2935 pH7	0.293902
	Cgl2935 pH5.5	0.0999872
	Vector Control pH7	0.474311
	Vector Control pH5.5	0.203958
Cgl2395	Cgl2395 pH7	0.376689
	Cgl2395 pH5.5	0.0445728
	Vector Control pH7.0	0.474311
	Vector Control pH5.5	0.203958
